# Supplementary material for: Species diversity of environmentally-transmitted bacteria colonizing Riptortus pedestris (Hemiptera: Alydidae) and symbiotic effects of the most dominant bacteria
Source: Sci Rep. 2023 Sep 13;13:15166. doi: 10.1038/s41598-023-42419-0 (PMC10499786; doi:10.1038/s41598-023-42419-0)
Supplement: Supplementary file 3 — Supplementary Tables. [file 41598_2023_42419_MOESM3_ESM.xlsx]

## Sheet: Supplementary Table 2
Supplementary Table S2. Pair-wise seqence identity of obtained seqences from bacterial colonies in midgut of Riptortus pedestris.
		Group 01	Group 01	Group 01	Group 01	Group 01	Group 01	Group 01	Group 01	Group 01	Group 01	Group 01	Group 01	Group 01	Group 02	Group 03	Group 03	Group 03	Group 03	Group 03	Group 03	Group 03	Group 03	Group 03	Group 03	Group 03	Group 03	Group 03	Group 03	Group 03	Group 03	Group 03	Group 03	Group 03	Group 03	Group 03	Group 03	Group 03	Group 03	Group 03	Group 03	Group 03	Group 03	Group 03	Group 04	Group 04	Group 04	Group 04	Group 04
		GJ2F1a	GJ2F1b	GJ2F1c	GJ4F2c	GJ8F1a	GJ8F1b	GJ8F1c	GJ10M2a	GS2F2b	GS2F2c	GS8F1a	GS8F1b	GS8F1c	GS4F2b	GJ1F1a	GJ1F1b	GJ1F1c	GJ1F2a	GJ1F2b	GJ1F2c	GJ2F2a	GJ2F2b	GJ2F2c	GJ3M3a	GJ3M3b	GJ3M3c	GJ4F2a	GJ4F2b	GJ10M2b	GS1F2a	GS1F2b	GS1F2c	GS3M1a	GS3M1b	GS3M1c	GS6F1a	GS6F1b	GS6F1c	GS6M1a	GS6M1b	GS7F1a	GS7F1b	GS7F1c	GS2F2a	GS4F2a	GS5F2a	GS5F2b	GS5F2c
Group 01	GJ2F1a*	0
Group 01	GJ2F1b*	0.0022659	0
Group 01	GJ2F1c*	0.00303158	0.00226889	0
Group 01	GJ4F2c*	0.00531075	0.00680405	0.00531279	0
Group 01	GJ8F1a*	0.00456237	0.0068377	0.00532698	0.00454509	0
Group 01	GJ8F1b*	0.00303159	0.0045451	0.00303275	0.00226933	0.00379461	0
Group 01	GJ8F1c*	0.000793777	0.000793777	0.000793777	0.00158887	0	0	0
Group 01	GJ10M2a*	0.00457712	0.00762951	0.00765285	0.00763237	0.00534118	0.00687159	0.000794408	0
Group 01	GS2F2b*	0.00531083	0.00530679	0.00531991	0.0053038	0.0068442	0.00530175	0.000794245	0.00763249	0
Group 01	GS2F2c*	0	0	0	0	0	0	0	0	0	0
Group 01	GS8F1a*	0.00226977	0.00378173	0.00379681	0.00606052	0.00455978	0.00302758	0	0.0045737	0.00302699	0	0
Group 01	GS8F1b*	0.00227233	0.00227277	0.00227493	0.0037932	0.00380111	0.000756249	0	0.0045789	0.00227061	0	0.000756249	0
Group 01	GS8F1c*	0.00227405	0.0037896	0.0045589	0.00454766	0.00303446	0.00303041	0	0.00380981	0.00227061	0	0.000756822	0.0015134	0
Group 02	GS4F2b*	0.0161479	0.0169044	0.0138078	0.0307148	0.0169404	0.0161294	0.00238766	0.0177792	0.0169143	0	0.016151	0.0146035	0.0153726	0
Group 03	GJ1F1a	0.0144951	0.0160127	0.0160371	0.0303346	0.017606	0.0168109	0.00158855	0.0184355	0.0175822	0	0.0145116	0.0152933	0.0152787	0.0287416	0
Group 03	GJ1F1b	0.0144951	0.0160127	0.0160371	0.0303346	0.017606	0.0168109	0.00158855	0.0184355	0.0175822	0	0.0145116	0.0152933	0.0152787	0.0287416	0	0
Group 03	GJ1F1c	0.0144951	0.0160127	0.0160371	0.0303346	0.017606	0.0168109	0.00158855	0.0184355	0.0175822	0	0.0145116	0.0152933	0.0152787	0.0287416	0	0	0
Group 03	GJ1F2a	0.0152556	0.0174821	0.0168109	0.0310008	0.0183826	0.0175857	0.00238431	0.0192153	0.0183578	0	0.0152496	0.0160677	0.0160523	0.0258665	0.00286492	0.00286492	0.00286492	0
Group 03	GJ1F2b	0.0152556	0.0174821	0.0168109	0.0310008	0.0183826	0.0175857	0.00238431	0.0192153	0.0183578	0	0.0152496	0.0160677	0.0160523	0.0244183	0.000716681	0.000716681	0.000716681	0	0
Group 03	GJ1F2c	0.0152556	0.0174821	0.0168109	0.0310008	0.0183826	0.0175857	0.00238431	0.0192153	0.0183578	0	0.0152496	0.0160677	0.0160523	0.0251405	0.00214863	0.00214863	0.00214863	0	0	0
Group 03	GJ2F2a	0.0144951	0.0160127	0.0160371	0.0303346	0.017606	0.0168109	0.00158855	0.0184355	0.0175822	0	0.0145116	0.0152933	0.0152787	0.0287416	0	0	0	0.00286492	0.000716681	0.00214863	0
Group 03	GJ2F2b	0.0144951	0.0160127	0.0160371	0.0303346	0.017606	0.0168109	0.00158855	0.0184355	0.0175822	0	0.0145116	0.0152933	0.0152787	0.0287416	0	0	0	0.00286492	0.000716681	0.00214863	0	0
Group 03	GJ2F2c	0.0144951	0.0160127	0.0160371	0.0303346	0.017606	0.0168109	0.00158855	0.0184355	0.0175822	0	0.0145116	0.0152933	0.0152787	0.0287416	0	0	0	0.00286492	0.000716681	0.00214863	0.000696344	0	0
Group 03	GJ3M3a	0.0144841	0.016712	0.0160371	0.0302451	0.017606	0.0168109	0.00158855	0.0184355	0.0175822	0	0.0144784	0.0152933	0.0152787	0.0251128	0.00214748	0.00214748	0.00214748	0.000710065	0.000712088	0.000710569	0.00214748	0.00214748	0.00214748	0
Group 03	GJ3M3b	0.0152585	0.0174855	0.0168142	0.0294846	0.0183861	0.0175891	0.00238479	0.019219	0.0168044	0	0.0152526	0.0160708	0.0160554	0.0244229	0.000716811	0.000716811	0.000716811	0.00142828	0.00142828	0.00142828	0.000716811	0.000716811	0.000716811	0.000713741	0
Group 03	GJ3M3c	0.0144951	0.0160127	0.0160371	0.0303346	0.017606	0.0168109	0.00158855	0.0184355	0.0175822	0	0.0145116	0.0152933	0.0152787	0.0236645	0	0	0	0.000716681	0.000716681	0.000716681	0	0	0	0	0.000716811	0
Group 03	GJ4F2a*	0.0160434	0.0175622	0.0175891	0.0303289	0.0191638	0.0183649	0.00318172	0.0199999	0.0175788	0.000860361	0.0160616	0.0168463	0.0168301	0.0258999	0.00286698	0.00286698	0.00286698	0.00214824	0.00215286	0.00214824	0.00286698	0.00286698	0.00286698	0.00143135	0.000716681	0.00143443	0
Group 03	GJ4F2b*	0.0160434	0.0175622	0.0175891	0.0303289	0.0191638	0.0183649	0.00318172	0.0199999	0.0175788	0.000860361	0.0160616	0.0168463	0.0168301	0.0266261	0.00358383	0.00358383	0.00358383	0.0021467	0.00215286	0.00214824	0.00358383	0.00358383	0.00358383	0.00143033	0.000716681	0.00143443	0	0
Group 03	GJ10M2b*	0.0144841	0.0159518	0.0160371	0.0302451	0.017606	0.0168109	0.00158855	0.0184355	0.0175822	0	0.0144784	0.0152933	0.0152787	0.0243868	0.00143161	0.00143161	0.00143161	0.000712595	0.000714122	0.000712595	0.00143161	0.00143161	0.00143161	0	0.000714251	0	0.00143135	0.00143135	0
Group 03	GS1F2a	0.0144951	0.0160127	0.0160371	0.0303346	0.017606	0.0168109	0.00158855	0.0184355	0.0175822	0	0.0145116	0.0152933	0.0152787	0.0243868	0.00143161	0.00143161	0.00143161	0.000715143	0.000716681	0.000715143	0.00143161	0.00143161	0.00143161	0	0.000716811	0	0.00143135	0.00143135	0	0
Group 03	GS1F2b	0.0152672	0.0167853	0.0168109	0.0310927	0.0183826	0.0175857	0.00238431	0.0192153	0.0183578	0	0.0152846	0.0160677	0.0160523	0.0244183	0.000716681	0.000716681	0.000716681	0.00143417	0.00143417	0.00143417	0.000716681	0.000716681	0.000716681	0.000716681	0.00143443	0.000716681	0.00215286	0.00215286	0.000716681	0.000716681	0
Group 03	GS1F2c	0.0145062	0.0160249	0.0160494	0.030357	0.0176195	0.0168238	0.00158981	0.0184355	0.0175957	0	0.0145227	0.015305	0.0152904	0.023647	0	0	0	0.00214863	0.000716681	0.00214863	0	0	0	0.00143264	0.000717325	0	0.00286903	0.00286903	0.00143264	0.00143264	0.000717195	0
Group 03	GS3M1a	0.014498	0.0160158	0.0160402	0.0303403	0.0176094	0.0168142	0.00158887	0.0184391	0.0175857	0	0.0145116	0.0152963	0.0152816	0.0243914	0.00214902	0.00214902	0.00214902	0.00143135	0.00143443	0.00143135	0.00214902	0.00214902	0.00214902	0.000715273	0.00143469	0.000716811	0.00214863	0.00214863	0.000715273	0.000715273	0.00143443	0.00215056	0
Group 03	GS3M1b	0.0144869	0.0159792	0.0160402	0.0302731	0.0176094	0.0168142	0.00158887	0.0184391	0.0175857	0	0.0144784	0.0152963	0.0152816	0.023669	0.000716811	0.000716811	0.000716811	0.00143135	0.00143135	0.00143135	0.000716811	0.000716811	0.000716811	0.000715273	0.00143161	0.000716811	0.00215326	0.00215326	0.000715273	0.000716811	0.00143443	0.000717325	0	0
Group 03	GS3M1c	0.014498	0.0160158	0.0160402	0.0303403	0.0176094	0.0168142	0.00158887	0.0184391	0.0175857	0	0.0145116	0.0152963	0.0152816	0.0243914	0.00214902	0.00214902	0.00214902	0.00143135	0.00143443	0.00143135	0.00214902	0.00214902	0.00214902	0.000715273	0.00143469	0.000716811	0.00214863	0.00214863	0.000715273	0.000715273	0.00143443	0.00215056	0	0	0
Group 03	GS6F1a	0.0160405	0.0175591	0.0175859	0.0303235	0.0191604	0.0183616	0.00318112	0.0199963	0.0175757	0.000859999	0.0160556	0.0168432	0.0168271	0.0295068	0.00209536	0.0020939	0.00209536	0.00502218	0.00287162	0.0043046	0.00209098	0.0020939	0.00279	0.00430229	0.00143393	0.0021525	0.00358449	0.00430151	0.00358514	0.00358514	0.00287162	0.00214941	0.00286597	0.00143393	0.00286597	0
Group 03	GS6F1b	0.0160405	0.0175591	0.0175859	0.0303235	0.0191604	0.0183616	0.00318112	0.0199963	0.0175757	0.000859999	0.0160556	0.0168432	0.0168271	0.0295068	0.00209536	0.0020939	0.00209536	0.00502218	0.00287162	0.0043046	0.0020939	0.0020939	0.0020939	0.00430229	0.00143393	0.0021525	0.00358449	0.00430151	0.00358514	0.00358514	0.00287162	0.00214941	0.00286597	0.00143393	0.00286597	0	0
Group 03	GS6F1c	0.0160405	0.0175591	0.0175859	0.0303235	0.0191604	0.0183616	0.00318112	0.0199963	0.0175757	0.000859999	0.0160556	0.0168432	0.0168271	0.0295068	0.00209536	0.0020939	0.00209536	0.00502218	0.00287162	0.0043046	0.0020939	0.0020939	0.0020939	0.00430229	0.00143393	0.0021525	0.00358449	0.00430151	0.00358514	0.00358514	0.00287162	0.00214941	0.00286597	0.00143393	0.00286597	0	0	0
Group 03	GS6M1a	0.0168177	0.0183371	0.0183652	0.0310872	0.0199427	0.019142	0.00397969	0.0199963	0.0183545	0.00172154	0.0168336	0.0176229	0.017606	0.0266509	0.00286392	0.00286392	0.00286392	0.00574805	0.00359221	0.0050294	0.00286392	0.00286392	0.00286392	0.0050267	0.0021525	0.00287214	0.00430769	0.00502578	0.00430847	0.00430847	0.00359221	0.00215096	0.00358771	0.0021525	0.00358771	0.000714761	0.000714761	0.000714761	0
Group 03	GS6M1b	0.0160405	0.0175591	0.0175859	0.0303235	0.0191604	0.0183616	0.00318112	0.0199963	0.0175757	0.000859999	0.0160556	0.0168432	0.0168271	0.0244275	0.0021525	0.0021525	0.0021525	0.00287162	0.00287162	0.00287162	0.0021525	0.0021525	0.0021525	0.0021525	0.00143393	0.0021525	0.00215211	0.00215211	0.0021525	0.0021525	0.00287162	0.00215404	0.00143393	0.00143393	0.00143393	0	0	0	0.000716811	0
Group 03	GS7F1a	0.0160374	0.0175557	0.0175825	0.0303178	0.0191566	0.018358	0.00318048	0.0199924	0.0175722	0.000859999	0.0160556	0.0168399	0.0168238	0.0244048	0.0014329	0.0014329	0.0014329	0.00215057	0.00215211	0.00215057	0.0014329	0.0014329	0.0014329	0.0014329	0.00071643	0.00143393	0.00143264	0.00143264	0.0014329	0.0014329	0.00215211	0.00143393	0.00215096	0.0021525	0.00215096	0.000716297	0.000716297	0.000716297	0.00143469	0.000716811	0
Group 03	GS7F1b	0.0160374	0.0175557	0.0175825	0.0303178	0.0191566	0.018358	0.00318048	0.0199924	0.0175722	0.000859999	0.0160556	0.0168399	0.0168238	0.0251452	0.00286597	0.00286597	0.00286597	0.00214749	0.00215211	0.00214749	0.00286597	0.00286597	0.00286597	0.00143085	0.00071643	0.00143393	0.00143059	0.00143059	0.00143085	0.00143085	0.00215211	0.00286803	0.00214788	0.0021525	0.00214788	0.00214902	0.00214902	0.00214902	0.00286955	0.000716811	0	0
Group 03	GS7F1c	0.0160374	0.0175557	0.0175825	0.0303178	0.0191566	0.018358	0.00318048	0.0199924	0.0175722	0.000859999	0.0160556	0.0168399	0.0168238	0.0258714	0.00358257	0.00358257	0.00358257	0.00214595	0.00215211	0.00214749	0.00358257	0.00358257	0.00358257	0.00142983	0.00071643	0.00143393	0.00143059	0.00142957	0.00143085	0.00143085	0.00215211	0.00286803	0.00214788	0.0021525	0.00214788	0.00286544	0.00286544	0.00286544	0.00358705	0.000716811	0	0	0
Group 04	GS2F2a*	0.0145145	0.0160096	0.0160708	0.0288049	0.0184144	0.017616	0.00238859	0.0184744	0.0168301	0	0.0152759	0.0160955	0.01608	0.0295286	0.00209721	0.00209574	0.00209721	0.00501591	0.00286803	0.00429922	0.00209282	0.00209574	0.00279245	0.00429692	0.00143214	0.00215444	0.00358772	0.00430539	0.00358066	0.00358837	0.00287422	0.00215135	0.00430927	0.00286855	0.00430927	0.002791	0.0027949	0.0027949	0.00358389	0.00287321	0.00215175	0.00358646	0.00430388	0
Group 04	GS4F2a*	0.0145256	0.0160463	0.0160708	0.0288688	0.0184144	0.017616	0.00238859	0.0184744	0.0168301	0	0.015311	0.0160955	0.01608	0.0295286	0.00209721	0.00209574	0.00209721	0.00502671	0.00287422	0.00430848	0.00209574	0.00209574	0.00209574	0.00430617	0.00143522	0.00215444	0.00358772	0.00430539	0.00358837	0.00358837	0.00287422	0.00215135	0.00430927	0.00287474	0.00430927	0.0027949	0.0027949	0.0027949	0.00358389	0.00287321	0.00215175	0.00358646	0.00430388	0	0
Group 04	GS5F2a	0.0145256	0.0160463	0.0160708	0.0288688	0.0184144	0.017616	0.00238859	0.0184744	0.0168301	0	0.015311	0.0160955	0.01608	0.0295286	0.00279831	0.00279636	0.00279831	0.00502671	0.00287422	0.00430848	0.00279245	0.00279636	0.0034931	0.00430617	0.00143522	0.00215444	0.00358772	0.00430539	0.00358837	0.00358837	0.00287422	0.00215135	0.00430927	0.00287474	0.00430927	0.00349129	0.00349617	0.00349617	0.00358389	0.00287321	0.00215175	0.00358646	0.00430388	0.000697316	0.000698289	0
Group 04	GS5F2b	0.0148899	0.0164485	0.0164743	0.0295694	0.0188779	0.0180587	0.00245104	0.0189261	0.0172525	0	0.0156955	0.0165002	0.0164839	0.0250392	0.00220512	0.00220512	0.00220512	0.00294187	0.00294187	0.00294187	0.00220512	0.00220512	0.00220512	0.00220512	0.00146896	0.00220512	0.00220471	0.00220471	0.00220512	0.00220512	0.00294187	0.00220512	0.00294241	0.00294241	0.00294241	0.00294081	0.00294081	0.00294081	0.00294081	0.00294081	0.00220392	0.00220392	0.00220392	0	0	0	0
Group 04	GS5F2c	0.0145256	0.0160463	0.0160708	0.0288688	0.0184144	0.017616	0.00238859	0.0184744	0.0168301	0	0.015311	0.0160955	0.01608	0.0295286	0.00350289	0.00350289	0.00350289	0.00502671	0.00287422	0.00430848	0.00350289	0.00350289	0.00350289	0.00430617	0.00143522	0.00215444	0.00358772	0.00430539	0.00358837	0.00358837	0.00287422	0.00215135	0.00430927	0.00287474	0.00430927	0.00420435	0.00420435	0.00420435	0.00358389	0.00287321	0.00215175	0.00358646	0.00430388	0.00139955	0.00139955	0.000699266	0	0
Group 04	GS9F1b	0.0137501	0.01527	0.0152933	0.029632	0.017633	0.0168367	0.00159107	0.0176904	0.0176092	0	0.0145338	0.0153168	0.0153021	0.0244094	0.00286855	0.00286855	0.00286855	0.00214942	0.00215405	0.00214942	0.00286855	0.00286855	0.00286855	0.00143214	0.00215444	0.00143522	0.00286803	0.00286803	0.00143214	0.00143214	0.00215405	0.00287061	0.00214981	0.00215444	0.00214981	0.00502856	0.00502856	0.00502856	0.00575536	0.0035942	0.00287114	0.00286703	0.00286703	0.0021521	0.0021521	0.0021521	0.000734719	0.0021521
Group 05	GJ5F1a	0.0137396	0.0152119	0.0152933	0.0295445	0.0168625	0.0160677	0.000795349	0.0176904	0.0168397	0	0.0137342	0.0145476	0.0145336	0.0302511	0.00209721	0.00209721	0.00209721	0.00285878	0.000715143	0.00214402	0.00209721	0.00209721	0.00209721	0.00214288	0.000715273	0	0.00287109	0.00358897	0.00142854	0.00143366	0.00071771	0	0.0021521	0.000716297	0.0021521	0.0042014	0.0042014	0.0042014	0.00286803	0.00215559	0.00143496	0.00287008	0.00358771	0.00349617	0.00350352	0.0042073	0.00147192	0.00350598
Group 05	GJ5F1b	0.0137501	0.01527	0.0152933	0.029632	0.0168625	0.0160677	0.000795349	0.0176904	0.0168397	0	0.0137657	0.0145476	0.0145336	0.0295286	0.000698415	0.000698415	0.000698415	0.00286903	0.00071771	0.00215171	0.000698415	0.000698415	0.000698415	0.00215056	0.00071784	0	0.00287109	0.00358897	0.00143366	0.00143366	0.00071771	0	0.0021521	0.00071784	0.0021521	0.00279831	0.00279831	0.00279831	0.00286803	0.00215559	0.00143496	0.00287008	0.00358771	0.00210014	0.00210014	0.00280223	0.00147192	0.00350781
Group 05	GJ5F1c	0.0152936	0.0168142	0.0168399	0.0311447	0.019186	0.0183862	0.00318554	0.0192486	0.0191601	0	0.0160802	0.0168658	0.0168496	0.0295286	0.00279831	0.00349799	0.00279831	0.00430769	0.0021552	0.00358963	0.0034931	0.00349799	0.00419477	0.00358771	0.00215559	0.00143599	0.00431078	0.0050294	0.00287008	0.00287008	0.0021552	0.00143393	0.00359029	0.00215559	0.00359029	0.00559828	0.00560612	0.00560612	0.00430617	0.00359612	0.00287268	0.00430927	0.00502763	0.00419477	0.00420065	0.00489747	0.00220633	0.00350289
Group 05	GS2M1b	0.0137501	0.0152235	0.015305	0.0295663	0.0176465	0.0168496	0.00159234	0.0177041	0.0176227	0	0.0145116	0.0153285	0.0153138	0.0244094	0.00287008	0.00287008	0.00287008	0.00142753	0.00143162	0.00142855	0.00287008	0.00287008	0.00287008	0.000713363	0.00143188	0.000717973	0.00215211	0.00215057	0.000713872	0.00071643	0.00143676	0.00215404	0.00143393	0.00143393	0.00143393	0.00503124	0.00503124	0.00503124	0.00575844	0.00287681	0.00215444	0.00215135	0.00214981	0.00286544	0.00287161	0.00287161	0.000735259	0.00287161
Group 05	GS2M1c	0.0137606	0.0152816	0.015305	0.029654	0.0176465	0.0168496	0.00159234	0.0177041	0.0176227	0	0.014545	0.0153285	0.0153138	0.023682	0.0021525	0.0021525	0.0021525	0.00143367	0.00143676	0.00143367	0.0021525	0.0021525	0.0021525	0.00071643	0.00143702	0.000717973	0.00215211	0.00215211	0.00071643	0.00071643	0.00143676	0.00215404	0.00143393	0.00143702	0.00143393	0.00431236	0.00431236	0.00431236	0.00503848	0.00287681	0.00215444	0.00215135	0.00215135	0.00215365	0.00215365	0.00215365	0.000735259	0.00215365
Group 05	GS3F1a	0.0145561	0.01608	0.0161047	0.0304584	0.0184532	0.0176532	0.00239383	0.0184993	0.0184283	0	0.0153432	0.0161294	0.0161139	0.0259481	0.00431468	0.00431468	0.00431468	0.00143419	0.00143832	0.00143522	0.00431468	0.00431468	0.00431468	0.00215251	0.00288043	0.0021587	0.00359481	0.00359222	0.00215405	0.00215405	0.0028799	0.00359546	0.00287422	0.00288043	0.00287422	0.00648312	0.00648312	0.00648312	0.0064878	0.00432481	0.00359871	0.00359354	0.00359096	0.00359672	0.00359672	0.00359672	0.00147029	0.00359672
Group 05	GS3F1b	0.0145227	0.0160431	0.0160677	0.0303906	0.0184108	0.0176126	0.00238811	0.0184708	0.0183859	0	0.015308	0.0160923	0.0160769	0.0251638	0.00358772	0.00358772	0.00358772	0.00143214	0.00143522	0.00143214	0.00358772	0.00358772	0.00358772	0.00214942	0.00287422	0.00215405	0.00358707	0.00358707	0.00214942	0.00214942	0.00287369	0.0035903	0.00286803	0.00287422	0.00286803	0.00575018	0.00575018	0.00575018	0.00647846	0.00431548	0.00359096	0.00358581	0.00358581	0.00287109	0.00287109	0.00287109	0.00147029	0.00287109
Group 05	GS3F1c	0.0145227	0.0160431	0.0160677	0.0303906	0.0184108	0.0176126	0.00238811	0.0184708	0.0183859	0	0.015308	0.0160923	0.0160769	0.0251638	0.00358772	0.00358772	0.00358772	0.00143214	0.00143522	0.00143214	0.00358772	0.00358772	0.00358772	0.00214942	0.00287422	0.00215405	0.00358707	0.00358707	0.00214942	0.00214942	0.00287369	0.0035903	0.00286803	0.00287422	0.00286803	0.00575018	0.00575018	0.00575018	0.00647846	0.00431548	0.00359096	0.00358581	0.00358581	0.00287109	0.00287109	0.00287109	0.00147029	0.00287109
Group 05	GS9F1a	0.0140947	0.0156524	0.015677	0.0303516	0.0180765	0.0172594	0.00163264	0.0181226	0.0180515	0	0.0148985	0.0157016	0.0156861	0.0242612	0.00146896	0.00146896	0.00146896	0.00220471	0.00220471	0.00220471	0.00146896	0.00146896	0.00146896	0.00146896	0.00220512	0.00146896	0.00294187	0.00294187	0.00146896	0.00146896	0.00220471	0.00146896	0.00220512	0.00220512	0.00220512	0.00367883	0.00367883	0.00367883	0.00367883	0.00367883	0.00294081	0.00294081	0.00294081	0.000734719	0.000734719	0.000734719	0.000734719	0.000734719
Group 05	GS9F1c	0.0137396	0.015973	0.0152933	0.0295445	0.017633	0.0168367	0.00159107	0.0176904	0.0176092	0	0.0145005	0.0153168	0.0153021	0.0244094	0.00286855	0.00286855	0.00286855	0.00214022	0.00214481	0.00214022	0.00286855	0.00286855	0.00286855	0.00142601	0.0021452	0.00143522	0.00286803	0.00286803	0.00142703	0.00143214	0.00215405	0.00287061	0.00214981	0.00214981	0.00214981	0.00502856	0.00502856	0.00502856	0.00575536	0.0035942	0.00287114	0.00286703	0.00286703	0.00214748	0.0021521	0.0021521	0.000734719	0.0021521
Group 06	GS2M1a	0.0137606	0.01527	0.0153168	0.029632	0.0176601	0.0168625	0.00159361	0.0177177	0.0176362	0	0.0145338	0.0153403	0.0153255	0.023682	0.00215404	0.00215404	0.00215404	0.00143264	0.00143573	0.00143264	0.00215404	0.00215404	0.00215404	0.000715917	0.00143599	0.000718489	0.00215365	0.00215365	0.000715917	0.000716943	0.00143779	0.00215559	0.00143496	0.00143599	0.00143496	0.00431547	0.00431547	0.00431547	0.00504211	0.00287888	0.00215599	0.0021529	0.0021529	0.0021521	0.00215519	0.00215519	0.0007358	0.00215519
Group 07	GS4F2c*	0.0184003	0.0199233	0.0199539	0.0341976	0.0223143	0.0215068	0.00638841	0.0223872	0.022284	0.00172116	0.0191933	0.0199846	0.0199653	0.02818	0.00719454	0.00719454	0.00719454	0.00502219	0.00503665	0.0050258	0.00719454	0.00719454	0.00719454	0.00502488	0.00576358	0.00503936	0.00647371	0.00646906	0.00502849	0.00502849	0.00576253	0.00647956	0.00575115	0.00576358	0.00575115	0.00936897	0.00936897	0.00936897	0.0101045	0.00721144	0.00648076	0.00647144	0.00646678	0.00791994	0.00791994	0.00791994	0.00589961	0.00791994
Group 08	GJ7M1a	0.0207145	0.0221694	0.0222887	0.0356209	0.0246586	0.0238458	0.00879735	0.0247394	0.0238501	0.00602129	0.0214782	0.022323	0.0223015	0.0304533	0.00936739	0.00936739	0.00936739	0.00716504	0.00718048	0.00716504	0.00936739	0.00936739	0.00936739	0.007886	0.00790722	0.00793149	0.00864338	0.00864338	0.007886	0.00791437	0.00865746	0.00937415	0.00864033	0.00864033	0.00864033	0.010101	0.010101	0.010101	0.0108384	0.00866369	0.00793002	0.00791861	0.00791861	0.00790999	0.00792709	0.00792709	0.0066434	0.00792709
Group 08	GJ7M1b	0.0207145	0.0222033	0.0222887	0.0356473	0.0246586	0.0238458	0.00879735	0.0247394	0.0238501	0.00603167	0.0214782	0.022323	0.0223015	0.0304533	0.00936739	0.00936739	0.00936739	0.00717532	0.0071908	0.00717532	0.00936739	0.00936739	0.00936739	0.00789732	0.00791861	0.00793149	0.00864338	0.00864338	0.00789732	0.00791437	0.00865746	0.00937415	0.00864033	0.00864033	0.00864033	0.010101	0.010101	0.010101	0.0108384	0.00866369	0.00793002	0.00791861	0.00791861	0.00790999	0.00792709	0.00792709	0.0066434	0.00792709
Group 08	GJ7M1c	0.0207145	0.0229346	0.0222887	0.0356209	0.0246586	0.0238458	0.00879735	0.0247394	0.0238501	0.00602129	0.0214782	0.022323	0.0223015	0.0311798	0.0100883	0.0100883	0.0100883	0.00714456	0.00716504	0.00714967	0.0100883	0.0100883	0.0100883	0.00786345	0.00790154	0.00793149	0.00864338	0.00863716	0.007886	0.00791437	0.00865746	0.00937415	0.00864033	0.00864033	0.00864033	0.0108228	0.0108228	0.0108228	0.0115613	0.00866369	0.00793002	0.00791861	0.00791291	0.00862934	0.008648	0.008648	0.0066434	0.008648
Group 08	GS5M1a*	0.0261916	0.0276328	0.0277821	0.0401787	0.0301763	0.0293503	0.014457	0.0302755	0.0285436	0.01209	0.0269577	0.0278251	0.0277981	0.0350733	0.0130286	0.0130286	0.0130286	0.0122534	0.0122534	0.0122534	0.0130286	0.0130286	0.0130286	0.0129816	0.0122512	0.0130286	0.0130262	0.0130262	0.0129816	0.0130286	0.0137603	0.013038	0.0137628	0.0137329	0.0137628	0.0130286	0.0130286	0.0130286	0.0137628	0.0130286	0.0122955	0.0122955	0.0122955	0.0108208	0.0108443	0.0108443	0.0111011	0.0108443
Group 08	GS5M1b*	0.0261916	0.0284014	0.0277821	0.0401787	0.0301763	0.0293503	0.014457	0.0302755	0.0285436	0.01209	0.0269577	0.0278251	0.0277981	0.0357941	0.0144666	0.0144666	0.0144666	0.0122182	0.0122446	0.0122182	0.0144666	0.0144666	0.0144666	0.0129443	0.0122424	0.0130286	0.012998	0.012998	0.0129536	0.0130004	0.0137603	0.0144771	0.0137329	0.0137329	0.0137329	0.0144666	0.0144666	0.0144666	0.0152124	0.0130286	0.0122866	0.0122689	0.0122689	0.0122555	0.0122821	0.0122821	0.0111011	0.0122821
Group 08	GS5M1c*	0.0261916	0.0284014	0.0277821	0.0401787	0.0301763	0.0293503	0.014457	0.0302755	0.0285436	0.01209	0.0269577	0.0278251	0.0277981	0.0357941	0.0144666	0.0144666	0.0144666	0.0122182	0.0122446	0.0122182	0.0144666	0.0144666	0.0144666	0.0129443	0.0122424	0.0130286	0.012998	0.012998	0.0129536	0.0130004	0.0137603	0.0144771	0.0137329	0.0137329	0.0137329	0.0144666	0.0144666	0.0144666	0.0152124	0.0130286	0.0122866	0.0122689	0.0122689	0.0122555	0.0122821	0.0122821	0.0111011	0.0122821
Group 09	GJ1M1a	0.026217	0.0277448	0.0277876	0.0411079	0.0301822	0.029356	0.0144599	0.0302815	0.0293615	0.0121529	0.0270254	0.0278306	0.0278036	0.0350538	0.0130216	0.0130216	0.0130216	0.0122911	0.0123	0.0122911	0.0130216	0.0130216	0.0130216	0.0130216	0.013038	0.013031	0.0137602	0.0137602	0.0130216	0.0130216	0.0137628	0.013031	0.0137554	0.0137653	0.0137554	0.0137628	0.0137628	0.0137628	0.0145086	0.0137727	0.0130286	0.0130286	0.0130286	0.0115759	0.0115759	0.0115759	0.0118591	0.0115759
Group 09	GJ1M1b	0.026217	0.0277448	0.0277876	0.0411079	0.0301822	0.029356	0.0144599	0.0302815	0.0293615	0.0121529	0.0270254	0.0278306	0.0278036	0.0358009	0.0144693	0.0144693	0.0144693	0.0122734	0.0123	0.0122734	0.0144693	0.0144693	0.0144693	0.0130027	0.013038	0.013031	0.0137403	0.0137403	0.0130027	0.0130027	0.0137628	0.0144798	0.0137355	0.0137653	0.0137355	0.0152124	0.0152124	0.0152124	0.0159605	0.0137727	0.0130286	0.0130097	0.0130097	0.0130237	0.0130237	0.0130237	0.0118591	0.0130237
Group 09	GJ1M1c	0.026217	0.0277448	0.0277876	0.0411079	0.0301822	0.029356	0.0144599	0.0302815	0.0293615	0.0121529	0.0270254	0.0278306	0.0278036	0.0358009	0.0144693	0.0144693	0.0144693	0.0122734	0.0123	0.0122734	0.0144693	0.0144693	0.0144693	0.0130027	0.013038	0.013031	0.0137403	0.0137403	0.0130027	0.0130027	0.0137628	0.0144798	0.0137355	0.0137653	0.0137355	0.0152124	0.0152124	0.0152124	0.0159605	0.0137727	0.0130286	0.0130097	0.0130097	0.0130237	0.0130237	0.0130237	0.0118591	0.0130237
Group 09	GJ4F1a	0.0261968	0.028407	0.0277876	0.0409853	0.0301822	0.029356	0.0144599	0.0302815	0.0293615	0.0121004	0.0269629	0.0278306	0.0278036	0.0358009	0.0144693	0.0144693	0.0144693	0.0122029	0.0122292	0.0122029	0.0144693	0.0144693	0.0144693	0.012928	0.0129816	0.013031	0.0137403	0.0137403	0.0129559	0.0130027	0.0137628	0.0144798	0.0137355	0.0137355	0.0137355	0.0152124	0.0152124	0.0152124	0.0159605	0.0137727	0.0130286	0.0130097	0.0130097	0.0129955	0.0130237	0.0130237	0.0118591	0.0130237
Group 09	GJ4F1b	0.026217	0.0277448	0.0277876	0.0411079	0.0301822	0.029356	0.0144599	0.0302815	0.0293615	0.0121529	0.0270254	0.0278306	0.0278036	0.0358009	0.0144693	0.0144693	0.0144693	0.0122734	0.0123	0.0122734	0.0144693	0.0144693	0.0144693	0.0130027	0.013038	0.013031	0.0137403	0.0137403	0.0130027	0.0130027	0.0137628	0.0144798	0.0137355	0.0137653	0.0137355	0.0152124	0.0152124	0.0152124	0.0159605	0.0137727	0.0130286	0.0130097	0.0130097	0.0130237	0.0130237	0.0130237	0.0118591	0.0130237
Group 09	GJ4F1c	0.026217	0.0277448	0.0277876	0.0411079	0.0301822	0.029356	0.0144599	0.0302815	0.0293615	0.0121529	0.0270254	0.0278306	0.0278036	0.0358009	0.0144693	0.0144693	0.0144693	0.0122734	0.0123	0.0122734	0.0144693	0.0144693	0.0144693	0.0130027	0.013038	0.013031	0.0137403	0.0137403	0.0130027	0.0130027	0.0137628	0.0144798	0.0137355	0.0137653	0.0137355	0.0152124	0.0152124	0.0152124	0.0159605	0.0137727	0.0130286	0.0130097	0.0130097	0.0130237	0.0130237	0.0130237	0.0118591	0.0130237
Group 09	GJ4M1a	0.0285717	0.0300078	0.0301703	0.0433141	0.0325766	0.0317443	0.016909	0.032684	0.0317502	0.0121004	0.0293392	0.0302171	0.0301878	0.0366092	0.0159459	0.0159459	0.0159459	0.0136933	0.013723	0.0136933	0.0159459	0.0159459	0.0159459	0.0144222	0.0144613	0.0145059	0.015215	0.015215	0.0144222	0.0144744	0.0152399	0.0159575	0.0152096	0.0152096	0.0152096	0.0166924	0.0166924	0.0166924	0.017444	0.015251	0.0145032	0.0144822	0.0144822	0.0159199	0.0159546	0.0159546	0.0148588	0.0159546
Group 09	GJ4M1b	0.0285717	0.0300078	0.0301703	0.0433141	0.0325766	0.0317443	0.016909	0.032684	0.0317502	0.0121004	0.0293392	0.0302171	0.0301878	0.0366092	0.0159459	0.0159459	0.0159459	0.0136933	0.013723	0.0136933	0.0159459	0.0159459	0.0159459	0.0144222	0.0144613	0.0145059	0.015215	0.015215	0.0144222	0.0144744	0.0152399	0.0159575	0.0152096	0.0152096	0.0152096	0.0166924	0.0166924	0.0166924	0.017444	0.015251	0.0145032	0.0144822	0.0144822	0.0159199	0.0159546	0.0159546	0.0148588	0.0159546
Group 09	GJ4M1c	0.0285938	0.0301237	0.0301703	0.0434439	0.0325766	0.0317443	0.016909	0.032684	0.0317502	0.0121529	0.0294073	0.0302171	0.0301878	0.0358876	0.0145059	0.0145059	0.0145059	0.0137727	0.0137727	0.0137727	0.0145059	0.0145059	0.0145059	0.0145059	0.0145138	0.0145059	0.0152482	0.0152482	0.0145059	0.0145059	0.0152399	0.0145165	0.0152428	0.0152428	0.0152428	0.015251	0.015251	0.015251	0.0159893	0.015251	0.0145138	0.0145138	0.0145138	0.0145138	0.0145138	0.0145138	0.0148588	0.0145138
Group 09	GJ5M1c	0.0261968	0.028407	0.0277876	0.0409853	0.0301822	0.029356	0.0144599	0.0302815	0.0293615	0.0121004	0.0269629	0.0278306	0.0278036	0.0365276	0.0151932	0.0151932	0.0151932	0.0122029	0.012238	0.0122117	0.0151932	0.0151932	0.0151932	0.012928	0.0129816	0.013031	0.0137403	0.0137304	0.0129559	0.0130027	0.0137628	0.0144798	0.0137355	0.0137355	0.0137355	0.0159373	0.0159373	0.0159373	0.0166865	0.0137727	0.0130286	0.0130097	0.0130003	0.0137179	0.0137477	0.0137477	0.0118591	0.0137477
Group 09	GJ6F1a	0.0285773	0.0301064	0.0301529	0.0434196	0.0325577	0.031726	0.0168988	0.032665	0.0317318	0.0121529	0.0293903	0.0301996	0.0301703	0.0358408	0.0144876	0.0144876	0.0144876	0.0137554	0.0137653	0.0137554	0.0144876	0.0144876	0.0144876	0.0144876	0.0145059	0.0144981	0.0152289	0.0152289	0.0144876	0.0144876	0.0152317	0.0144981	0.0152235	0.0152345	0.0152235	0.0152317	0.0152317	0.0152317	0.0159807	0.0152428	0.0144954	0.0144954	0.0144954	0.0137677	0.0137677	0.0137677	0.014105	0.0137677
Group 09	GJ6F1b	0.0285773	0.0301064	0.0301529	0.0434196	0.0325577	0.031726	0.0168988	0.032665	0.0317318	0.0121529	0.0293903	0.0301996	0.0301703	0.0358408	0.0144876	0.0144876	0.0144876	0.0137554	0.0137653	0.0137554	0.0144876	0.0144876	0.0144876	0.0144876	0.0145059	0.0144981	0.0152289	0.0152289	0.0144876	0.0144876	0.0152317	0.0144981	0.0152235	0.0152345	0.0152235	0.0152317	0.0152317	0.0152317	0.0159807	0.0152428	0.0144954	0.0144954	0.0144954	0.0137677	0.0137677	0.0137677	0.014105	0.0137677
Group 09	GJ6F1c	0.0289349	0.0304829	0.0305307	0.0439461	0.0329667	0.0321237	0.0171193	0.0330507	0.0321298	0.0123241	0.0297586	0.0305785	0.0305485	0.037767	0.0168577	0.0168577	0.0168577	0.0138861	0.0139268	0.0138962	0.0168577	0.0168577	0.0168577	0.0146253	0.0146763	0.0146682	0.0153851	0.0153738	0.014636	0.014636	0.0154106	0.0161243	0.0153796	0.0154134	0.0153796	0.0176137	0.0176137	0.0176137	0.0176267	0.0154219	0.0146655	0.014644	0.0146333	0.01613	0.01613	0.01613	0.014105	0.01613
Group 09	GJ9F1a	0.0238598	0.025386	0.0254251	0.0387961	0.027809	0.0269886	0.0120269	0.0279004	0.0269936	0.00952902	0.0246634	0.0254643	0.0254397	0.0378657	0.0105507	0.0105433	0.0105507	0.0122711	0.010112	0.0115489	0.0105137	0.0105433	0.0112386	0.0130004	0.0108463	0.0108405	0.0130144	0.0137378	0.0122777	0.0122777	0.0115698	0.0108248	0.0130098	0.0115719	0.0130098	0.0112445	0.0112603	0.0112603	0.0122755	0.0115781	0.0108385	0.0122843	0.0130074	0.00912563	0.00913846	0.00983479	0.00961856	0.0105747
Group 09	GJ9F1b	0.0238645	0.0253909	0.0254301	0.0388035	0.0278145	0.0269939	0.0120294	0.0279059	0.0269989	0.00953112	0.0246683	0.0254693	0.0254447	0.0378729	0.0105526	0.0105452	0.0105526	0.0122734	0.0101139	0.0115511	0.0105452	0.0105452	0.0105452	0.0130027	0.0108483	0.0108425	0.0130168	0.0137403	0.01228	0.01228	0.0115719	0.0108268	0.0130121	0.011574	0.0130121	0.0112623	0.0112623	0.0112623	0.0122777	0.0115802	0.0108405	0.0122866	0.0130097	0.00914009	0.00914009	0.00985039	0.00962036	0.0105766
Group 09	GJ9F1c	0.0230761	0.0246017	0.0246396	0.0380275	0.0270201	0.0262016	0.011218	0.0271088	0.0262064	0.00865684	0.0238782	0.0246776	0.0246538	0.0371015	0.00984186	0.00983495	0.00984186	0.0115427	0.00938438	0.010821	0.00982804	0.00983495	0.00982804	0.0122711	0.0101174	0.010112	0.0122843	0.0130074	0.0115489	0.0115489	0.0108405	0.0100974	0.01228	0.0108425	0.01228	0.0105433	0.0105507	0.0105507	0.0115468	0.0108483	0.0101101	0.0115551	0.0122777	0.00842491	0.00843083	0.00913366	0.00887349	0.00986427
Group 09	GJ10M2c*	0.02782	0.0293503	0.0293957	0.0426934	0.0317998	0.030969	0.0161032	0.0319047	0.0309747	0.0121529	0.0286324	0.0294413	0.0294127	0.0358608	0.0152207	0.0152207	0.0152207	0.0130191	0.0130475	0.0130191	0.0152207	0.0152207	0.0152207	0.0137503	0.0137876	0.0137802	0.0144901	0.0144901	0.0137503	0.0137503	0.0145138	0.0152317	0.0144849	0.0145165	0.0144849	0.0159661	0.0159661	0.0159661	0.0167167	0.0145243	0.0137776	0.0137577	0.0137577	0.0152289	0.0152289	0.0152289	0.0141155	0.0152289
Group 09	GS1M1a	0.0269943	0.028522	0.0285661	0.0418647	0.0309633	0.0301355	0.0152669	0.0310652	0.0301411	0.0130244	0.027804	0.0286102	0.0285825	0.0358076	0.0137479	0.0137479	0.0137479	0.0130169	0.0130264	0.0130169	0.0137479	0.0137479	0.0137479	0.0137479	0.0137653	0.0137579	0.0144876	0.0144876	0.0137479	0.0137479	0.0144903	0.0137579	0.0144824	0.0144929	0.0144824	0.0144903	0.0144903	0.0144903	0.0152373	0.0145008	0.0137554	0.0137554	0.0137554	0.0123021	0.0123021	0.0123021	0.0126031	0.0123021
Group 09	GS1M1b	0.0269943	0.028522	0.0285661	0.0418647	0.0309633	0.0301355	0.0152669	0.0310652	0.0301411	0.0130244	0.027804	0.0286102	0.0285825	0.0358076	0.0137479	0.0137479	0.0137479	0.0130169	0.0130264	0.0130169	0.0137479	0.0137479	0.0137479	0.0137479	0.0137653	0.0137579	0.0144876	0.0144876	0.0137479	0.0137479	0.0144903	0.0137579	0.0144824	0.0144929	0.0144824	0.0144903	0.0144903	0.0144903	0.0152373	0.0145008	0.0137554	0.0137554	0.0137554	0.0123021	0.0123021	0.0123021	0.0126031	0.0123021
Group 09	GS1M1c	0.0269943	0.028522	0.0285661	0.0418647	0.0309633	0.0301355	0.0152669	0.0310652	0.0301411	0.0130244	0.027804	0.0286102	0.0285825	0.0358344	0.0137579	0.0137579	0.0137579	0.0130264	0.0130264	0.0130264	0.0137579	0.0137579	0.0137579	0.0137579	0.0137653	0.0137579	0.0144981	0.0144981	0.0137579	0.0137579	0.0144903	0.0137679	0.0144929	0.0144929	0.0144929	0.0145008	0.0145008	0.0145008	0.0152373	0.0145008	0.0137653	0.0137653	0.0137653	0.012311	0.012311	0.012311	0.0126031	0.012311
Group 09	GS2F1a	0.026217	0.0277448	0.0277876	0.0411079	0.0301822	0.029356	0.0144599	0.0302815	0.0293615	0.0121529	0.0270254	0.0278306	0.0278036	0.03508	0.013031	0.013031	0.013031	0.0123	0.0123	0.0123	0.013031	0.013031	0.013031	0.013031	0.013038	0.013031	0.0137702	0.0137702	0.013031	0.013031	0.0137628	0.0130404	0.0137653	0.0137653	0.0137653	0.0137727	0.0137727	0.0137727	0.0145086	0.0137727	0.013038	0.013038	0.013038	0.0115843	0.0115843	0.0115843	0.0118591	0.0115843
Group 09	GS2F1b	0.0261968	0.0277021	0.0277876	0.0410465	0.0301822	0.029356	0.0144599	0.0302815	0.0293615	0.0121318	0.0269837	0.0278306	0.0278036	0.0358009	0.0144693	0.0144693	0.0144693	0.0122557	0.0122822	0.0122557	0.0144693	0.0144693	0.0144693	0.012984	0.0130191	0.013031	0.0137403	0.0137403	0.012984	0.0130027	0.0137628	0.0144798	0.0137355	0.0137454	0.0137355	0.0152124	0.0152124	0.0152124	0.0159605	0.0137727	0.0130286	0.0130097	0.0130097	0.0130049	0.0130237	0.0130237	0.0118591	0.0130237
Group 09	GS2F1c	0.026217	0.0277448	0.0277876	0.0411079	0.0301822	0.029356	0.0144599	0.0302815	0.0293615	0.0121529	0.0270254	0.0278306	0.0278036	0.0365276	0.0151932	0.0151932	0.0151932	0.0122645	0.0123	0.0122734	0.0151932	0.0151932	0.0151932	0.0129934	0.013038	0.013031	0.0137403	0.0137304	0.0130027	0.0130027	0.0137628	0.0144798	0.0137355	0.0137653	0.0137355	0.0159373	0.0159373	0.0159373	0.0166865	0.0137727	0.0130286	0.0130097	0.0130003	0.0137477	0.0137477	0.0137477	0.0118591	0.0137477
Group 09	GS7F2a	0.0247064	0.0262369	0.0262774	0.039662	0.0286711	0.0278466	0.0128704	0.0287656	0.0278517	0.0104137	0.0255137	0.0263181	0.0262926	0.0379714	0.0105786	0.0105711	0.0105786	0.0123044	0.0101394	0.0115802	0.0105711	0.0105711	0.0105711	0.0130356	0.0108757	0.0108699	0.0130497	0.0137751	0.012311	0.012311	0.0116012	0.0108542	0.0130451	0.0116033	0.0130451	0.0112901	0.0112901	0.0112901	0.0123088	0.0116096	0.0108679	0.0123177	0.0130426	0.00986946	0.00986946	0.0105822	0.0103895	0.011312
Group 09	GS7F2b	0.0254254	0.0269523	0.0269939	0.0403288	0.0293845	0.0285604	0.0136452	0.0294811	0.0285657	0.00865684	0.0262321	0.0270356	0.0270095	0.0378868	0.0112623	0.0112544	0.0112623	0.0130027	0.0108425	0.01228	0.0112544	0.0112544	0.0112544	0.0137329	0.0115781	0.0115719	0.0137478	0.0144718	0.0130098	0.0130098	0.0123021	0.0115552	0.0137429	0.0123044	0.0137429	0.0119729	0.0119729	0.0119729	0.0130074	0.012311	0.0115697	0.0130168	0.0137403	0.0105543	0.0105543	0.0112662	0.0111094	0.011996
Group 09	GS7F2c	0.0254254	0.0269523	0.0269939	0.0403288	0.0293845	0.0285604	0.0136452	0.0294811	0.0285657	0.00865684	0.0262321	0.0270356	0.0270095	0.0378868	0.0112623	0.0112544	0.0112623	0.0130027	0.0108425	0.01228	0.0112544	0.0112544	0.0112544	0.0137329	0.0115781	0.0115719	0.0137478	0.0144718	0.0130098	0.0130098	0.0123021	0.0115552	0.0137429	0.0123044	0.0137429	0.0119729	0.0119729	0.0119729	0.0130074	0.012311	0.0115697	0.0130168	0.0137403	0.0105543	0.0105543	0.0112662	0.0111094	0.011996
Group 09	GS10M1a	0.0261968	0.0276382	0.0277876	0.0409853	0.0301822	0.029356	0.0144599	0.0302815	0.0293615	0.0121004	0.0269629	0.0278306	0.0278036	0.03508	0.013031	0.013031	0.013031	0.0122557	0.0122557	0.0122557	0.013031	0.013031	0.013031	0.012984	0.012991	0.013031	0.0137702	0.0137702	0.012984	0.013031	0.0137628	0.0130404	0.0137653	0.0137355	0.0137653	0.0137727	0.0137727	0.0137727	0.0145086	0.0137727	0.013038	0.013038	0.013038	0.0115592	0.0115843	0.0115843	0.0118591	0.0115843
Group 09	GS10M1b	0.0268803	0.0284464	0.0284914	0.0421154	0.0309488	0.0301002	0.0148415	0.0310285	0.0301059	0.0125002	0.0277102	0.0285366	0.0285082	0.0374204	0.0155533	0.0155533	0.0155533	0.0125544	0.0125916	0.0125637	0.0155533	0.0155533	0.0155533	0.0133006	0.0133474	0.01334	0.0140659	0.0140555	0.0133105	0.0133105	0.0140894	0.0148122	0.0140608	0.0140921	0.0140608	0.0163156	0.0163156	0.0163156	0.0163277	0.0140998	0.0133375	0.0133178	0.0133079	0.0140736	0.0140736	0.0140736	0.0118591	0.0140736
Group 09	GS10M1c	0.0261968	0.0277021	0.0277876	0.0410465	0.0301822	0.029356	0.0144599	0.0302815	0.0293615	0.0121318	0.0269837	0.0278306	0.0278036	0.0350277	0.0130027	0.0130027	0.0130027	0.0137181	0.0122822	0.0137181	0.0130027	0.0130027	0.0130027	0.0144484	0.0130191	0.013031	0.0152096	0.0152096	0.0144484	0.0144693	0.0137628	0.0130121	0.0152042	0.0137454	0.0152042	0.0137429	0.0137429	0.0137429	0.0144876	0.0137727	0.0130286	0.0144771	0.0144771	0.0115425	0.0115592	0.0115592	0.0118591	0.0115592
Group 10	GJ2M1a	0.0352144	0.0367602	0.0368178	0.0484655	0.0392722	0.0368036	0.0211645	0.0385913	0.0384246	0.0202671	0.0360476	0.0368756	0.0368393	0.0431297	0.0220256	0.0220256	0.0220256	0.022773	0.022773	0.022773	0.0220256	0.0220256	0.0220256	0.0220256	0.0220376	0.0220256	0.0227854	0.0227854	0.0220256	0.0220256	0.022773	0.0212947	0.0227772	0.0227772	0.0227772	0.0227897	0.0227897	0.0227897	0.022794	0.0227897	0.0220376	0.0220376	0.0220376	0.0205595	0.0205595	0.0205595	0.0200939	0.0205595
Group 10	GJ2M1b	0.0352144	0.0367602	0.0368178	0.0484655	0.0392722	0.0368036	0.0211645	0.0385913	0.0384246	0.0202671	0.0360476	0.0368756	0.0368393	0.0438547	0.0234782	0.0234782	0.0234782	0.0227229	0.022773	0.0227229	0.0234782	0.0234782	0.0234782	0.0219772	0.0220376	0.0220256	0.0227353	0.0227353	0.0219772	0.0219772	0.022773	0.022748	0.0227271	0.0227772	0.0227271	0.0242437	0.0242437	0.0242437	0.0242661	0.0227897	0.0220215	0.0219892	0.0219892	0.0220132	0.0220132	0.0220132	0.0200939	0.0220132
Group 10	GJ2M1c	0.0352144	0.0367602	0.0368178	0.0484655	0.0392722	0.0368036	0.0211645	0.0385913	0.0384246	0.0202671	0.0360476	0.0368756	0.0368393	0.0438547	0.0234782	0.0234782	0.0234782	0.0227229	0.022773	0.0227229	0.0234782	0.0234782	0.0234782	0.0219772	0.0220376	0.0220256	0.0227353	0.0227353	0.0219772	0.0219772	0.022773	0.022748	0.0227271	0.0227772	0.0227271	0.0242437	0.0242437	0.0242437	0.0242661	0.0227897	0.0220215	0.0219892	0.0219892	0.0220132	0.0220132	0.0220132	0.0200939	0.0220132
Group 10	GJ10F1b	0.0301296	0.0323317	0.0317318	0.0455845	0.0341432	0.0333078	0.018528	0.0342559	0.0340966	0.0182221	0.0308972	0.031781	0.0317501	0.0403592	0.0188578	0.0188578	0.0188578	0.0171174	0.017093	0.0170566	0.0188578	0.0188578	0.0188578	0.0165364	0.0173558	0.0166924	0.0181286	0.0181155	0.0165961	0.0166562	0.0174282	0.0181319	0.0173935	0.0173935	0.0173935	0.0203392	0.0203392	0.0203392	0.0210969	0.0181715	0.0174187	0.0173935	0.0173809	0.018099	0.0181384	0.0181384	0.0163518	0.0181384
Group 10	GJ10F1c	0.0301296	0.0323317	0.0317318	0.0455845	0.0341432	0.0333078	0.018528	0.0342559	0.0340966	0.0182221	0.0308972	0.031781	0.0317501	0.0396326	0.0181319	0.0181319	0.0181319	0.0171296	0.0170687	0.0170445	0.0181319	0.0181319	0.0181319	0.0165483	0.0173558	0.0166924	0.0181286	0.0181286	0.0165961	0.0166562	0.0174282	0.0181319	0.0173935	0.0173935	0.0173935	0.0196122	0.0196122	0.0196122	0.0203688	0.0181715	0.0174187	0.0173935	0.0173935	0.0173745	0.0174123	0.0174123	0.0163518	0.0174123
Group 11	GS5F1a	0.0285773	0.0301064	0.0301529	0.0426299	0.0325577	0.0301415	0.0152669	0.032665	0.0325133	0.0147749	0.0293903	0.0301996	0.0301703	0.0373788	0.0159548	0.0159548	0.0159548	0.0166896	0.0166896	0.0166896	0.0159548	0.0159548	0.0159548	0.0159548	0.0166927	0.0159548	0.0174284	0.0174284	0.0159548	0.0159548	0.0166896	0.0159664	0.0166927	0.0166927	0.0166927	0.0174316	0.0174316	0.0174316	0.0181717	0.0174316	0.0166927	0.0166927	0.0166927	0.0152345	0.0152345	0.0152345	0.0148506	0.0152345
Group 11	GS5F1b	0.0285552	0.0307607	0.0301529	0.0425028	0.0325577	0.0301415	0.0152669	0.032665	0.0325133	0.0147109	0.0293223	0.0301996	0.0301703	0.0388259	0.018119	0.018119	0.018119	0.0179691	0.0180209	0.0179821	0.018119	0.018119	0.018119	0.0158058	0.0166203	0.0159548	0.0173905	0.0173779	0.0158628	0.0159202	0.0166896	0.0174063	0.0166564	0.0166564	0.0166564	0.0195982	0.0195982	0.0195982	0.0203542	0.0174316	0.0166805	0.0166564	0.0166443	0.0173621	0.0173999	0.0173999	0.0148506	0.0173999
Group 11	GS5F1c	0.0285773	0.0301064	0.0301529	0.0426299	0.0325577	0.0301415	0.0152669	0.032665	0.0325133	0.0147749	0.0293903	0.0301996	0.0301703	0.0388692	0.0181288	0.0181288	0.0181288	0.0173873	0.0174252	0.0173873	0.0181288	0.0181288	0.0181288	0.0166533	0.0174284	0.0166896	0.0181255	0.0181255	0.0166533	0.0166533	0.0174252	0.018142	0.0173905	0.0174284	0.0173905	0.0196088	0.0196088	0.0196088	0.0203653	0.0181683	0.0174158	0.0173905	0.0173905	0.0174093	0.0174093	0.0174093	0.0156023	0.0174093
Group 12	GJ8M1a*	0.0301533	0.0316832	0.0317322	0.0457218	0.0341437	0.0333082	0.0185282	0.0342564	0.0340971	0.0174183	0.0309694	0.0317814	0.0317505	0.0396331	0.0181322	0.0181322	0.0181322	0.0159231	0.0159577	0.0159231	0.0181322	0.0181322	0.0181322	0.0166564	0.0174316	0.0166927	0.0181288	0.0181288	0.0166564	0.0166564	0.0174284	0.0181453	0.0173937	0.0174316	0.0173937	0.0196124	0.0196124	0.0196124	0.0203691	0.0181717	0.017419	0.0173937	0.0173937	0.0174125	0.0174125	0.0174125	0.016352	0.0174125
Group 12	GJ8M1b*	0.03013	0.0323321	0.0317322	0.0455851	0.0341437	0.0333082	0.0185282	0.0342564	0.0340971	0.0173428	0.0308976	0.0317814	0.0317505	0.0403598	0.018858	0.018858	0.018858	0.0172561	0.0173059	0.0172686	0.018858	0.018858	0.018858	0.0172686	0.017356	0.0166927	0.0181288	0.0181157	0.0165963	0.0166564	0.0174284	0.0181453	0.0173937	0.0173937	0.0173937	0.0203395	0.0203395	0.0203395	0.0210972	0.0181717	0.017419	0.0173937	0.0173811	0.0180992	0.0181386	0.0181386	0.016352	0.0181386
Group 12	GJ8M1c*	0.0301533	0.0316832	0.0317322	0.0457218	0.0341437	0.0333082	0.0185282	0.0342564	0.0340971	0.0174183	0.0309694	0.0317814	0.0317505	0.0403598	0.018858	0.018858	0.018858	0.0159116	0.0159577	0.0159231	0.018858	0.018858	0.018858	0.0166443	0.0174316	0.0166927	0.0181288	0.0181157	0.0166564	0.0166564	0.0174284	0.0181453	0.0173937	0.0174316	0.0173937	0.0203395	0.0203395	0.0203395	0.0210972	0.0181717	0.017419	0.0173937	0.0173811	0.0181386	0.0181386	0.0181386	0.016352	0.0181386
Group 12	GS4M1a*	0.03013	0.0315855	0.0317322	0.0455851	0.0341437	0.0333082	0.0185282	0.0342564	0.0340971	0.0173578	0.0308976	0.0317814	0.0317505	0.0396331	0.0181322	0.0181322	0.0181322	0.0158771	0.0159116	0.0158771	0.0181322	0.0181322	0.0181322	0.0166083	0.0173811	0.0166927	0.0181288	0.0181288	0.0166083	0.0166564	0.0174284	0.0181453	0.0173937	0.0173937	0.0173937	0.0196124	0.0196124	0.0196124	0.0203691	0.0181717	0.017419	0.0173937	0.0173937	0.0173747	0.0174125	0.0174125	0.016352	0.0174125
Group 12	GS4M1b*	0.0301533	0.0316832	0.0317322	0.0457218	0.0341437	0.0333082	0.0185282	0.0342564	0.0340971	0.0174183	0.0309694	0.0317814	0.0317505	0.0396331	0.0181322	0.0181322	0.0181322	0.0159231	0.0159577	0.0159231	0.0181322	0.0181322	0.0181322	0.0166564	0.0174316	0.0166927	0.0181288	0.0181288	0.0166564	0.0166564	0.0174284	0.0181453	0.0173937	0.0174316	0.0173937	0.0196124	0.0196124	0.0196124	0.0203691	0.0181717	0.017419	0.0173937	0.0173937	0.0174125	0.0174125	0.0174125	0.016352	0.0174125
Group 12	GS4M1c*	0.03013	0.0315855	0.0317322	0.0455851	0.0341437	0.0333082	0.0185282	0.0342564	0.0340971	0.0173578	0.0308976	0.0317814	0.0317505	0.0389131	0.0166927	0.0166927	0.0166927	0.0159116	0.0159116	0.0159116	0.0166927	0.0166927	0.0166927	0.0166443	0.0173811	0.0166927	0.0181683	0.0181683	0.0166443	0.0166927	0.0174284	0.0167048	0.0174316	0.0173937	0.0174316	0.0181717	0.0181717	0.0181717	0.0189129	0.0181717	0.0174316	0.0174316	0.0174316	0.0159373	0.0159721	0.0159721	0.016352	0.0159721
Group 13	GJ10M1a*	0.019958	0.0230271	0.0215112	0.0221924	0.0175827	0.0199275	0.0168685	0.0200195	0.0230406	0.0174183	0.0207226	0.019962	0.0191532	0.0425243	0.0420617	0.0420617	0.0420617	0.0428383	0.0428383	0.0428383	0.0420617	0.0420617	0.0420617	0.0420617	0.0428465	0.0420617	0.0436242	0.0436242	0.0420617	0.0420617	0.0428383	0.0420933	0.0420698	0.0420698	0.0420698	0.0428548	0.0428548	0.0428548	0.043641	0.0428548	0.0428465	0.0428465	0.0428465	0.0421487	0.0421487	0.0421487	0.0431892	0.0421487
Group 13	GJ10M1b*	0.0191788	0.0222461	0.0207463	0.0191055	0.01992	0.0168177	0.0168685	0.0223791	0.0230361	0.0174183	0.0191606	0.0184005	0.0191494	0.0310411	0.0331992	0.0331992	0.0331992	0.0339921	0.0339921	0.0339921	0.0331992	0.0331992	0.0331992	0.0331992	0.0339988	0.0331992	0.0347927	0.0347927	0.0331992	0.0331992	0.0339921	0.0332249	0.0332058	0.0332058	0.0332058	0.0340055	0.0340055	0.0340055	0.0348065	0.0340055	0.0339988	0.0339988	0.0339988	0.0332698	0.0332698	0.0332698	0.0341146	0.0332698
Group 13	GS7M1a*	0.0175994	0.0183127	0.0183864	0.0206589	0.0215652	0.0184146	0.0168685	0.0200735	0.0191826	0.0173428	0.0175928	0.0168564	0.018411	0.0279224	0.0301067	0.0301067	0.0301067	0.0307787	0.0307787	0.0307787	0.0301067	0.0301067	0.0301067	0.029991	0.0307847	0.0301067	0.0316956	0.0316956	0.029991	0.0301067	0.0308976	0.03013	0.0301127	0.0300431	0.0301127	0.0309097	0.0309097	0.0309097	0.0317081	0.0309097	0.0309037	0.0309037	0.0309037	0.0301009	0.0301707	0.0301707	0.0309367	0.0301707
Group 13	GS7M1b*	0.0176399	0.0183969	0.0176332	0.0207542	0.0207943	0.0176603	0.0168685	0.0216525	0.0199966	0.0174183	0.0184429	0.0168823	0.0192083	0.0279603	0.0293734	0.0293734	0.0293734	0.0301648	0.0301648	0.0301648	0.0293734	0.0293734	0.0293734	0.0293734	0.0301707	0.0293734	0.0309633	0.0309633	0.0293734	0.0293734	0.0301648	0.0293961	0.0293791	0.0293791	0.0293791	0.0301767	0.0301767	0.0301767	0.0309755	0.0301767	0.0301707	0.0301707	0.0301707	0.0294359	0.0294359	0.0294359	0.0301842	0.0294359
Group 13	GS7M1c*	0.0152645	0.0175793	0.0183828	0.0215028	0.0207823	0.018411	0.0168685	0.0208503	0.019962	0.0174032	0.0168435	0.0176197	0.0184005	0.0311012	0.0301127	0.0301127	0.0301127	0.0308798	0.0308798	0.0308798	0.0301127	0.0301127	0.0301127	0.0300894	0.0308859	0.0301127	0.0317019	0.0317019	0.0300894	0.0301127	0.0309037	0.0301359	0.0301186	0.0300953	0.0301186	0.0309158	0.0309158	0.0309158	0.0317144	0.0309158	0.0309097	0.0309097	0.0309097	0.0301533	0.0301767	0.0301767	0.0309429	0.0301767
Group 14	GJ10M1c*	0.027772	0.0292096	0.0293676	0.0432823	0.0325517	0.0317201	0.0168956	0.031874	0.0325073	0.0173428	0.0300835	0.0301941	0.0301648	0.0388407	0.0181224	0.0181224	0.0181224	0.0165843	0.0166323	0.0165963	0.0181224	0.0181224	0.0181224	0.0158542	0.0166353	0.0159577	0.0173937	0.0173811	0.0158657	0.0159231	0.0166927	0.0174095	0.0159231	0.0159231	0.0159231	0.0188615	0.0188615	0.0188615	0.019616	0.0166957	0.0166836	0.0166594	0.0166474	0.018119	0.0181585	0.0181585	0.0163703	0.0181585
Group 15	GJ3M1a	0.0300953	0.0316223	0.0316711	0.0456365	0.0332956	0.0324634	0.0176829	0.03419	0.0332502	0.0174183	0.03013	0.0309393	0.0309093	0.0431861	0.014092	0.0140821	0.014092	0.0173747	0.0152124	0.0166502	0.0140821	0.0140821	0.0140821	0.0166412	0.0152152	0.0144798	0.0173873	0.0181123	0.0159172	0.0159172	0.0152124	0.0144588	0.0166533	0.0152152	0.0166533	0.0155131	0.0155131	0.0155131	0.0166412	0.0159518	0.0152042	0.0166533	0.0173779	0.016236	0.016236	0.0169544	0.0170928	0.0176989
Group 15	GJ3M1b	0.0300721	0.0315008	0.0316711	0.0455003	0.0332956	0.0324634	0.0176829	0.03419	0.0332502	0.0173428	0.0300604	0.0309393	0.0309093	0.0431861	0.014092	0.0140821	0.014092	0.017312	0.0151575	0.0165902	0.0140821	0.0140821	0.0140821	0.0165812	0.0151603	0.0144798	0.0173873	0.0181123	0.0158598	0.0159172	0.0152124	0.0144588	0.0166533	0.0151822	0.0166533	0.0155131	0.0155131	0.0155131	0.0166412	0.0159518	0.0152042	0.0166533	0.0173779	0.0162017	0.016236	0.0169544	0.0170928	0.0176989
Group 15	GJ3M1c	0.03076	0.0323203	0.0323714	0.0466132	0.0340336	0.0331816	0.0180901	0.0349228	0.0339861	0.0178537	0.0307963	0.0316243	0.031593	0.0441058	0.0143757	0.0143654	0.0143757	0.0177342	0.0155274	0.0169947	0.0143654	0.0143654	0.0143654	0.0169854	0.0155303	0.0147794	0.0177473	0.0184874	0.0162464	0.0162464	0.0155274	0.0147467	0.0169979	0.0155303	0.0169979	0.0158256	0.0158256	0.0158256	0.0162344	0.0162824	0.0155189	0.0169979	0.0177375	0.0165635	0.0165635	0.0172966	0.0170928	0.0180569
Group 15	GJ3M2a	0.0300953	0.0316223	0.0316711	0.0456365	0.0332956	0.0324634	0.0176829	0.03419	0.0332502	0.0174183	0.03013	0.0309393	0.0309093	0.0431861	0.014092	0.0140821	0.014092	0.0173747	0.0152124	0.0166502	0.0140821	0.0140821	0.0140821	0.0166412	0.0152152	0.0144798	0.0173873	0.0181123	0.0159172	0.0159172	0.0152124	0.0144588	0.0166533	0.0152152	0.0166533	0.0155131	0.0155131	0.0155131	0.0166412	0.0159518	0.0152042	0.0166533	0.0173779	0.016236	0.016236	0.0169544	0.0170928	0.0176989
Group 15	GJ3M2b	0.0308574	0.0324226	0.032474	0.0467561	0.0341417	0.0332869	0.0181498	0.035034	0.0340939	0.0179177	0.0308939	0.0317247	0.0316931	0.0442404	0.0144171	0.0144067	0.0144171	0.0177868	0.0155735	0.0170451	0.0144067	0.0144067	0.0144067	0.0170357	0.0155764	0.0148232	0.0178	0.0185422	0.0162945	0.0162945	0.0155735	0.0147903	0.0170483	0.0155764	0.0170483	0.0158713	0.0158713	0.0158713	0.0162824	0.0163308	0.0155649	0.0170483	0.0177901	0.0166113	0.0166113	0.0173466	0.0170928	0.0181092
Group 15	GJ3M2c	0.0300721	0.0315008	0.0316711	0.0455003	0.0332956	0.0324634	0.0176829	0.03419	0.0332502	0.0173428	0.0300604	0.0309393	0.0309093	0.0431861	0.014092	0.0140821	0.014092	0.017312	0.0151575	0.0165902	0.0140821	0.0140821	0.0140821	0.0165812	0.0151603	0.0144798	0.0173873	0.0181123	0.0158598	0.0159172	0.0152124	0.0144588	0.0166533	0.0151822	0.0166533	0.0155131	0.0155131	0.0155131	0.0166412	0.0159518	0.0152042	0.0166533	0.0173779	0.0162017	0.016236	0.0169544	0.0170928	0.0176989
Group 16	GJ6M1a	0.0309215	0.0331221	0.0325261	0.0448113	0.0349412	0.0325137	0.0168921	0.0350565	0.0348934	0.0164608	0.0316894	0.0325766	0.0325449	0.0389131	0.0181585	0.0181585	0.0181585	0.019506	0.019506	0.019506	0.0181585	0.0181585	0.0181585	0.0187729	0.0188171	0.0181585	0.0196373	0.0196373	0.0180928	0.0181585	0.0188957	0.0181717	0.0188992	0.0188581	0.0188992	0.019641	0.019641	0.019641	0.0203839	0.019641	0.0188992	0.0188992	0.0188992	0.0173999	0.0174378	0.0174378	0.0133548	0.0174378
Group 16	GJ6M1b	0.0309215	0.0331221	0.0325261	0.0448113	0.0349412	0.0325137	0.0168921	0.0350565	0.0348934	0.0164608	0.0316894	0.0325766	0.0325449	0.0396035	0.0181059	0.0181059	0.0181059	0.0223784	0.0202254	0.0216558	0.0181059	0.0181059	0.0181059	0.0209259	0.0188171	0.0181585	0.021078	0.0218055	0.0195273	0.0195982	0.0188957	0.0181322	0.0203395	0.0188581	0.0203395	0.019584	0.019584	0.019584	0.0203395	0.019641	0.0188855	0.0203395	0.0210665	0.0173496	0.0173873	0.0173873	0.0133548	0.0173873
Group 16	GJ6M1c	0.0294757	0.0310109	0.0310591	0.0435584	0.0334767	0.0310472	0.0153253	0.0335613	0.0334308	0.0148361	0.0302935	0.0311074	0.0310771	0.0374838	0.0167351	0.0167351	0.0167351	0.0174727	0.0174854	0.0174727	0.0167351	0.0167351	0.0167351	0.0167351	0.0174887	0.0167472	0.0182146	0.0182146	0.0167351	0.0167351	0.0174854	0.0167351	0.0174759	0.0174887	0.0174759	0.0182179	0.0182179	0.0182179	0.0182312	0.0182312	0.0174759	0.0174759	0.0174759	0.0160126	0.0160126	0.0160126	0.0133548	0.0160126
Group 16	GJ6M2a	0.031837	0.0333727	0.0334246	0.0450974	0.035851	0.0334118	0.017765	0.0359417	0.0350154	0.0157129	0.032659	0.0334766	0.0334439	0.0397743	0.018937	0.018937	0.018937	0.0181982	0.0182114	0.0181982	0.018937	0.018937	0.018937	0.018937	0.0189611	0.0189508	0.0196873	0.0196873	0.018937	0.018937	0.019691	0.018937	0.0196803	0.0196946	0.0196803	0.019691	0.019691	0.019691	0.0197054	0.0197054	0.0189473	0.0189473	0.0189473	0.0174822	0.0174822	0.0174822	0.0148506	0.0174822
Group 16	GJ6M2b	0.031837	0.0333727	0.0334246	0.0450974	0.035851	0.0334118	0.017765	0.0359417	0.0350154	0.0157129	0.032659	0.0334766	0.0334439	0.0404958	0.0188957	0.0188957	0.0188957	0.0203839	0.0182114	0.0196553	0.0188957	0.0188957	0.0188957	0.021124	0.0189611	0.0189508	0.021147	0.0218769	0.020395	0.020395	0.019691	0.0189094	0.0211394	0.0196946	0.0211394	0.019648	0.019648	0.019648	0.0196623	0.0197054	0.0189473	0.020406	0.0211355	0.0174441	0.0174441	0.0174441	0.0148506	0.0174441
Group 16	GJ6M2c	0.031837	0.0333727	0.0334246	0.0450974	0.035851	0.0334118	0.017765	0.0359417	0.0350154	0.0157129	0.032659	0.0334766	0.0334439	0.041255	0.021124	0.021124	0.021124	0.0181585	0.0182114	0.0181717	0.021124	0.021124	0.021124	0.0188957	0.0189611	0.0189508	0.0196587	0.0196444	0.0189094	0.0189094	0.019691	0.020395	0.0196516	0.0196946	0.0196516	0.021881	0.021881	0.021881	0.0218969	0.0197054	0.0189473	0.0189197	0.0189059	0.0196693	0.0196693	0.0196693	0.0148506	0.0196693
Group 16	GS4F1a	0.0294757	0.0310109	0.0310591	0.0435584	0.0334767	0.0310472	0.0153253	0.0335613	0.0334308	0.0148361	0.0302935	0.0311074	0.0310771	0.0382348	0.0181914	0.0181914	0.0181914	0.0174473	0.0174854	0.0174473	0.0181914	0.0181914	0.0181914	0.0167107	0.0174887	0.0167472	0.0181881	0.0181881	0.0167107	0.0167107	0.0174854	0.0181914	0.0174505	0.0174887	0.0174505	0.0196766	0.0196766	0.0196766	0.019691	0.0182312	0.0174759	0.0174505	0.0174505	0.0174694	0.0174694	0.0174694	0.0133548	0.0174694
Group 16	GS4F1b	0.0309215	0.0331221	0.0325261	0.0448113	0.0349412	0.0325137	0.0168921	0.0350565	0.0348934	0.0164608	0.0316894	0.0325766	0.0325449	0.0396331	0.0195982	0.0195982	0.0195982	0.0194779	0.0195201	0.0194779	0.0195982	0.0195982	0.0195982	0.0187458	0.0188171	0.0181585	0.0195946	0.0195946	0.0180536	0.018119	0.0188957	0.0196124	0.0188581	0.0188581	0.0188581	0.0210819	0.0210819	0.0210819	0.0218413	0.019641	0.0188855	0.0188581	0.0188581	0.0188374	0.0188785	0.0188785	0.0133548	0.0188785
Group 16	GS4F1c	0.0309215	0.0323258	0.0325261	0.0448113	0.0349412	0.0325137	0.0168921	0.0350565	0.0348934	0.0164608	0.0316894	0.0325766	0.0325449	0.0396331	0.0195982	0.0195982	0.0195982	0.0202328	0.0202768	0.0202328	0.0195982	0.0195982	0.0195982	0.0194991	0.0195556	0.0181585	0.0195946	0.0195946	0.0180536	0.018119	0.0188957	0.0196124	0.0188581	0.0188581	0.0188581	0.0210819	0.0210819	0.0210819	0.0218413	0.019641	0.0188855	0.0188581	0.0188581	0.0188374	0.0188785	0.0188785	0.0133548	0.0188785
Group 16	GS8M1a*	0.0309215	0.0331221	0.0325261	0.0448113	0.0349412	0.0325137	0.0168921	0.0350565	0.0348934	0.0164608	0.0316894	0.0325766	0.0325449	0.0389131	0.0181585	0.0181585	0.0181585	0.0209484	0.0209484	0.0209484	0.0181585	0.0181585	0.0181585	0.0187729	0.0188171	0.0181585	0.0196373	0.0196373	0.0180928	0.0181585	0.0188957	0.0181717	0.0188992	0.0188581	0.0188992	0.019641	0.019641	0.019641	0.0203839	0.019641	0.0188992	0.0188992	0.0188992	0.0173999	0.0174378	0.0174378	0.0133548	0.0174378
Group 16	GS8M1b*	0.0309215	0.0323258	0.0325261	0.0448113	0.0349412	0.0325137	0.0168921	0.0350565	0.0348934	0.0164608	0.0316894	0.0325766	0.0325449	0.0403598	0.0203247	0.0203247	0.0203247	0.0216441	0.0217068	0.0216598	0.0203247	0.0203247	0.0203247	0.0201891	0.0195556	0.0181585	0.0195946	0.0195804	0.0180536	0.018119	0.0188957	0.0196124	0.0188581	0.0188581	0.0188581	0.0218095	0.0218095	0.0218095	0.02257	0.019641	0.0188855	0.0188581	0.0188444	0.0195626	0.0196052	0.0196052	0.0133548	0.0196052
Group 16	GS8M1c*	0.0309215	0.0331221	0.0325261	0.0448113	0.0349412	0.0325137	0.0168921	0.0350565	0.0348934	0.0164608	0.0316894	0.0325766	0.0325449	0.0403598	0.0203247	0.0203247	0.0203247	0.0201671	0.0202254	0.0201817	0.0203247	0.0203247	0.0203247	0.0187188	0.0188171	0.0181585	0.0195946	0.0195804	0.0180536	0.018119	0.0188957	0.0196124	0.0188581	0.0188581	0.0188581	0.0218095	0.0218095	0.0218095	0.02257	0.019641	0.0188855	0.0188581	0.0188444	0.0195626	0.0196052	0.0196052	0.0133548	0.0196052
Group 17	GS10F2a*	0.0469694	0.0491403	0.0486239	0.0604572	0.0511129	0.0502355	0.0359356	0.0512838	0.0493903	0.0324642	0.0477447	0.0487004	0.0486524	0.0552371	0.0337718	0.0337718	0.0337718	0.0320833	0.0321771	0.0321067	0.0337718	0.0337718	0.0337718	0.031336	0.0306958	0.0315893	0.0315139	0.0314908	0.0314047	0.0315198	0.0323427	0.0330608	0.0322776	0.0322776	0.0322776	0.0337718	0.0337718	0.0337718	0.0345579	0.0315893	0.0308084	0.0307632	0.0307407	0.0329398	0.0330123	0.0330123	0.0269909	0.0330123
Group 18	GJ5F2a	0.0511227	0.0526682	0.0527511	0.0663028	0.0544587	0.0535719	0.0393527	0.0554026	0.054383	0.040932	0.0511831	0.0520335	0.051982	0.0593227	0.0353524	0.0353524	0.0353524	0.0345828	0.0346593	0.0345828	0.0353524	0.0353524	0.0353524	0.0338273	0.0346658	0.0339021	0.0345893	0.0345893	0.0338273	0.0338273	0.0346593	0.0353524	0.0345893	0.0346658	0.0345893	0.0368823	0.0368823	0.0368823	0.0369096	0.0354307	0.0346403	0.0345893	0.0345893	0.0376631	0.0376631	0.0376631	0.0338823	0.0376631
Group 18	GJ5F2b	0.051163	0.0527096	0.0527927	0.0663534	0.0545017	0.0536142	0.039385	0.0554465	0.054426	0.0409685	0.0512234	0.0520746	0.052023	0.0593679	0.0353785	0.0353785	0.0353785	0.0346083	0.0346849	0.0346083	0.0353785	0.0353785	0.0353785	0.0338522	0.0346914	0.0339271	0.0346148	0.0346148	0.0338522	0.0338522	0.0346849	0.0353785	0.0346148	0.0346914	0.0346148	0.0369096	0.0369096	0.0369096	0.0369368	0.0354569	0.0346658	0.0346148	0.0346148	0.0376909	0.0376909	0.0376909	0.0338823	0.0376909
Group 18	GJ5F2c	0.0525138	0.0546674	0.0541806	0.0674464	0.0558871	0.0550001	0.0408783	0.0568774	0.0558097	0.0423946	0.0524933	0.0534668	0.0534141	0.0606867	0.0367334	0.0367334	0.0367334	0.0357805	0.035859	0.0357805	0.0367334	0.0367334	0.0367334	0.03503	0.035892	0.0352876	0.0359711	0.0359711	0.0350812	0.0352099	0.0360437	0.0367604	0.0359711	0.0359711	0.0359711	0.0382616	0.0382616	0.0382616	0.0390562	0.0368145	0.036024	0.0359711	0.0359711	0.0389558	0.0390419	0.0390419	0.0338823	0.0390419
Group 18	GJ7F2a	0.054395	0.0559424	0.0560307	0.069508	0.0577503	0.0568555	0.0427353	0.0587058	0.05767	0.0445982	0.0544484	0.0553158	0.055261	0.0625054	0.0391427	0.0391427	0.0391427	0.0383673	0.0384524	0.0383673	0.0391427	0.0391427	0.0391427	0.0376075	0.0384597	0.0376909	0.0383745	0.0383745	0.0376075	0.0376075	0.0384524	0.0391427	0.0368417	0.0369233	0.0368417	0.0391427	0.0391427	0.0391427	0.0391717	0.0376909	0.0384313	0.0383745	0.0383745	0.04147	0.04147	0.04147	0.0377532	0.04147
Group 18	GJ7F2b	0.055778	0.0579249	0.0574547	0.0706362	0.0591732	0.0582782	0.0442552	0.0601777	0.0590911	0.046037	0.055745	0.0567437	0.0566876	0.0645902	0.0412561	0.0412561	0.0412561	0.0401772	0.040295	0.0402066	0.0412561	0.0412561	0.0412561	0.0394528	0.039663	0.0390707	0.0397506	0.0397214	0.0388416	0.0389845	0.0398311	0.0405479	0.0382195	0.0382195	0.0382195	0.0412561	0.0412561	0.0412561	0.0420562	0.0390707	0.0398092	0.0397506	0.0397214	0.0434869	0.0435833	0.0435833	0.0377532	0.0435833
Group 18	GJ7F2c	0.055778	0.0579249	0.0574547	0.0706362	0.0591732	0.0582782	0.0442552	0.0601777	0.0590911	0.046037	0.055745	0.0567437	0.0566876	0.0638643	0.040518	0.040518	0.040518	0.0402655	0.0403541	0.0402655	0.040518	0.040518	0.040518	0.0395105	0.039663	0.0390707	0.0397506	0.0397506	0.0388416	0.0389845	0.0398311	0.0405479	0.0382195	0.0382195	0.0382195	0.040518	0.040518	0.040518	0.041317	0.0390707	0.0398092	0.0397506	0.0397506	0.0427483	0.0428431	0.0428431	0.0377532	0.0428431
Group 18	GJ10F1a	0.055865	0.0580149	0.0575445	0.0707427	0.0600703	0.0591721	0.0451591	0.0602723	0.0599868	0.0423386	0.056643	0.0576354	0.0575783	0.0674854	0.0387727	0.039492	0.0387727	0.0440137	0.0418393	0.0432786	0.0394354	0.039492	0.0401826	0.0425283	0.0404507	0.0398604	0.0420792	0.042819	0.0411573	0.0413091	0.0406223	0.0398017	0.0420792	0.0405401	0.0420792	0.0409308	0.0409897	0.0409897	0.0420482	0.0414007	0.0406	0.0420792	0.042819	0.0400962	0.0402403	0.0409308	0.0369755	0.0410488
Group 18	GS1F1a	0.0544802	0.0560299	0.0561185	0.0696134	0.0586473	0.0577492	0.043639	0.0587982	0.0585655	0.0408776	0.0553484	0.0562074	0.0561516	0.0624806	0.040675	0.040675	0.040675	0.0391279	0.0392438	0.0391568	0.040675	0.040675	0.040675	0.0383672	0.0392512	0.0384808	0.0391642	0.0391353	0.0383955	0.0383955	0.0392438	0.039934	0.0391642	0.0392512	0.0391642	0.0422194	0.0422194	0.0422194	0.0422507	0.0400228	0.0392222	0.0391642	0.0391353	0.0414466	0.0414466	0.0414466	0.0369755	0.0414466
Group 18	GS1F1b	0.055909	0.0574539	0.0575445	0.0709587	0.0600703	0.0591721	0.0451591	0.0602723	0.0599868	0.0425262	0.056777	0.0576354	0.0575783	0.0630647	0.0397431	0.0397431	0.0397431	0.0428109	0.0406223	0.0420713	0.0397431	0.0397431	0.0397431	0.0420482	0.04063	0.0398604	0.0420792	0.042819	0.0413091	0.0413091	0.0406223	0.0398017	0.0420792	0.04063	0.0420792	0.0412786	0.0412786	0.0412786	0.0420792	0.0414007	0.0406	0.0420792	0.042819	0.0405103	0.0405103	0.0405103	0.0369755	0.0405103
Group 18	GS1F1c	0.055865	0.0571838	0.0575445	0.0707427	0.0600703	0.0591721	0.0451591	0.0602723	0.0599868	0.0423386	0.056643	0.0576354	0.0575783	0.0623973	0.0398604	0.0398604	0.0398604	0.0433503	0.0433503	0.0433503	0.0398604	0.0398604	0.0398604	0.041127	0.0412179	0.0398604	0.04063	0.04063	0.0397138	0.0398604	0.0406223	0.0398899	0.04063	0.0405401	0.04063	0.0414007	0.0414007	0.0414007	0.0421727	0.0414007	0.04063	0.04063	0.04063	0.0405401	0.04063	0.04063	0.0369755	0.04063
Group 19	GS10F2b*	0.0578184	0.0577156	0.057807	0.0712722	0.0620113	0.0594422	0.0453735	0.0621715	0.060309	0.0455528	0.0586942	0.0578987	0.0595006	0.0657894	0.046076	0.046076	0.046076	0.0452889	0.04539	0.0452889	0.046076	0.046076	0.046076	0.0445203	0.0446445	0.0446196	0.0445451	0.0445451	0.0445203	0.0445203	0.04539	0.046076	0.0452975	0.0453987	0.0452975	0.0461273	0.0461273	0.0461273	0.0461617	0.0446694	0.0438581	0.0437929	0.0437929	0.0445947	0.0445947	0.0445947	0.0409254	0.0445947
Group 19	GS10F2c*	0.0578184	0.0577156	0.057807	0.0712722	0.0620113	0.0594422	0.0453735	0.0621715	0.060309	0.0455528	0.0586942	0.0578987	0.0595006	0.0657894	0.046076	0.046076	0.046076	0.0452889	0.04539	0.0452889	0.046076	0.046076	0.046076	0.0445203	0.0446445	0.0446196	0.0445451	0.0445451	0.0445203	0.0445203	0.04539	0.046076	0.0452975	0.0453987	0.0452975	0.0461273	0.0461273	0.0461273	0.0461617	0.0446694	0.0438581	0.0437929	0.0437929	0.0445947	0.0445947	0.0445947	0.0409254	0.0445947
Group 20	GJ9F2a	0.0535405	0.0534459	0.05353	0.0662778	0.0576925	0.0551519	0.0409955	0.0578865	0.0560082	0.0407868	0.054405	0.0536144	0.0552057	0.0592776	0.0391354	0.0391354	0.0391354	0.0398971	0.0399266	0.0398971	0.0391354	0.0391354	0.0391354	0.0391354	0.0391859	0.0391643	0.039157	0.039157	0.0391354	0.0391354	0.0399266	0.0391643	0.0399046	0.0399341	0.0399046	0.0391786	0.0391786	0.0391786	0.0399784	0.0392076	0.0384097	0.0384097	0.0384097	0.0384097	0.0384097	0.0384097	0.0393695	0.0384097
Group 20	GJ9F2b	0.0535405	0.0534459	0.05353	0.0662778	0.0576925	0.0551519	0.0409955	0.0578865	0.0560082	0.0407868	0.054405	0.0536144	0.0552057	0.0600399	0.040615	0.040615	0.040615	0.0398382	0.0399266	0.0398382	0.040615	0.040615	0.040615	0.0390776	0.0391859	0.0391643	0.0390992	0.0390992	0.0390776	0.0390776	0.0399266	0.040645	0.0398457	0.0399341	0.0398457	0.0406599	0.0406599	0.0406599	0.041462	0.0392076	0.0384097	0.038353	0.038353	0.0398898	0.0398898	0.0398898	0.0393695	0.0398898
Group 20	GJ9F2c	0.0535405	0.0534459	0.05353	0.0662778	0.0576925	0.0551519	0.0409955	0.0578865	0.0560082	0.0407868	0.054405	0.0536144	0.0552057	0.0592776	0.0391354	0.0391354	0.0391354	0.0398971	0.0399266	0.0398971	0.0391354	0.0391354	0.0391354	0.0391354	0.0391859	0.0391643	0.039157	0.039157	0.0391354	0.0391354	0.0399266	0.0391643	0.0399046	0.0399341	0.0399046	0.0391786	0.0391786	0.0391786	0.0399784	0.0392076	0.0384097	0.0384097	0.0384097	0.0384097	0.0384097	0.0384097	0.0393695	0.0384097
Group 21	GJ5M1a	0.0536356	0.0535406	0.0536251	0.070369	0.0577954	0.0552499	0.0410711	0.0579901	0.0561079	0.0408682	0.0545018	0.0537098	0.055304	0.0665574	0.0483463	0.0483463	0.0483463	0.0475564	0.0476626	0.0475564	0.0483463	0.0483463	0.0483463	0.0467857	0.0469164	0.0468902	0.0468118	0.0468118	0.0467857	0.0467857	0.0476626	0.0483823	0.0475654	0.0476717	0.0475654	0.0499118	0.0499118	0.0499118	0.0507342	0.0484544	0.0476362	0.0475654	0.0475654	0.0476185	0.0476185	0.0476185	0.0472883	0.0476185
Group 21	GJ5M1b	0.0536356	0.0535406	0.0536251	0.070369	0.0577954	0.0552499	0.0410711	0.0579901	0.0561079	0.0408682	0.0545018	0.0537098	0.055304	0.0665574	0.0483463	0.0483463	0.0483463	0.0475564	0.0476626	0.0475564	0.0483463	0.0483463	0.0483463	0.0467857	0.0469164	0.0468902	0.0468118	0.0468118	0.0467857	0.0467857	0.0476626	0.0483823	0.0475654	0.0476717	0.0475654	0.0499118	0.0499118	0.0499118	0.0507342	0.0484544	0.0476362	0.0475654	0.0475654	0.0476185	0.0476185	0.0476185	0.0472883	0.0476185
Group 21	GS6M1c	0.0536356	0.0535406	0.0536251	0.070369	0.0577954	0.0552499	0.0410711	0.0579901	0.0561079	0.0408682	0.0545018	0.0537098	0.055304	0.0665065	0.046751	0.046751	0.046751	0.0498651	0.0476626	0.0491191	0.046751	0.046751	0.046751	0.0490919	0.0469164	0.0468902	0.0483733	0.0491193	0.0483463	0.0483463	0.0476626	0.0468205	0.0491284	0.0476717	0.0491284	0.0483104	0.0483104	0.0483104	0.0491284	0.0484544	0.0476362	0.0491284	0.0498746	0.0460243	0.0460243	0.0460243	0.0472883	0.0460243
Group 22	GS3F2a	0.0602968	0.0601894	0.0602849	0.0777398	0.0645064	0.0619251	0.047933	0.0646732	0.0636065	0.0491997	0.0611777	0.0603808	0.061986	0.0730347	0.0538065	0.0538065	0.0538065	0.05222	0.0523763	0.052259	0.0538065	0.0538065	0.0538065	0.0514435	0.0523863	0.0515974	0.052269	0.0522299	0.0514819	0.0514819	0.0523763	0.0530572	0.052269	0.0523863	0.052269	0.0546273	0.0546273	0.0546273	0.0546682	0.0524158	0.0515878	0.0515108	0.0514723	0.0538367	0.0538367	0.0538367	0.0487713	0.0538367
Group 22	GS3F2b	0.0602968	0.0601894	0.0602849	0.0777398	0.0645064	0.0619251	0.047933	0.0646732	0.0636065	0.0491997	0.0611777	0.0603808	0.061986	0.0723048	0.0530572	0.0530572	0.0530572	0.052259	0.0523763	0.052259	0.0530572	0.0530572	0.0530572	0.0514819	0.0523863	0.0515974	0.052269	0.052269	0.0514819	0.0514819	0.0523763	0.0530572	0.052269	0.0523863	0.052269	0.053877	0.053877	0.053877	0.0539173	0.0524158	0.0515878	0.0515108	0.0515108	0.053087	0.053087	0.053087	0.0487713	0.053087
Group 22	GS3F2c	0.0602968	0.0601894	0.0602849	0.0777398	0.0645064	0.0619251	0.047933	0.0646732	0.0636065	0.0491997	0.0611777	0.0603808	0.061986	0.0723048	0.0530572	0.0530572	0.0530572	0.052259	0.0523763	0.052259	0.0530572	0.0530572	0.0530572	0.0514819	0.0523863	0.0515974	0.052269	0.052269	0.0514819	0.0514819	0.0523763	0.0530572	0.052269	0.0523863	0.052269	0.053877	0.053877	0.053877	0.0539173	0.0524158	0.0515878	0.0515108	0.0515108	0.053087	0.053087	0.053087	0.0487713	0.053087
Group 22	GS8F2a	0.0616681	0.0621541	0.0617048	0.0788299	0.0659205	0.0633418	0.0494468	0.0661432	0.0650207	0.0506083	0.062449	0.0618026	0.063404	0.0736505	0.0544134	0.0544134	0.0544134	0.0540703	0.0541907	0.0540703	0.0544134	0.0544134	0.0544134	0.0532983	0.0535065	0.0529582	0.0536261	0.0536261	0.052644	0.05284	0.0537359	0.054454	0.0536261	0.0536261	0.0536261	0.0552329	0.0552329	0.0552329	0.0560651	0.0537763	0.0529484	0.0528695	0.0528695	0.0543223	0.0544439	0.0544439	0.0487713	0.0544439
Group 22	GS8F2b	0.0616681	0.0621541	0.0617048	0.0788299	0.0659205	0.0633418	0.0494468	0.0661432	0.0650207	0.0506083	0.062449	0.0618026	0.063404	0.0736505	0.0544134	0.0544134	0.0544134	0.055504	0.0556276	0.055504	0.0544134	0.0544134	0.0544134	0.0532588	0.0535065	0.0529582	0.0536261	0.0536261	0.052644	0.05284	0.0537359	0.054454	0.0536261	0.0536261	0.0536261	0.0552329	0.0552329	0.0552329	0.0560651	0.0537763	0.0529484	0.0528695	0.0528695	0.0543223	0.0544439	0.0544439	0.0487713	0.0544439
Group 22	GS8F2c	0.0616681	0.0621541	0.0617048	0.0788299	0.0659205	0.0633418	0.0494468	0.0661432	0.0650207	0.0506083	0.062449	0.0618026	0.063404	0.0736505	0.0544134	0.0544134	0.0544134	0.055504	0.0556276	0.055504	0.0544134	0.0544134	0.0544134	0.0532588	0.0535065	0.0529582	0.0536261	0.0536261	0.052644	0.05284	0.0537359	0.054454	0.0536261	0.0536261	0.0536261	0.0552329	0.0552329	0.0552329	0.0560651	0.0537763	0.0529484	0.0528695	0.0528695	0.0543223	0.0544439	0.0544439	0.0487713	0.0544439
Group 23	GJ7F1a	0.0518512	0.0531964	0.0535207	0.0676016	0.0560318	0.0543206	0.0401339	0.0562199	0.0551314	0.0360751	0.0526285	0.0527838	0.0535521	0.0647635	0.0428831	0.0428831	0.0428831	0.041848	0.0419712	0.0418787	0.0428831	0.0428831	0.0428831	0.0410899	0.0412794	0.0406908	0.0413709	0.0413404	0.0404514	0.0406007	0.041455	0.0421735	0.0413709	0.0413709	0.0413709	0.0444307	0.0444307	0.0444307	0.0452398	0.042236	0.0414321	0.0413709	0.0413404	0.0420644	0.0421578	0.0421578	0.0362886	0.0421578
Group 23	GJ7F1b	0.0518512	0.0531964	0.0535207	0.0676016	0.0560318	0.0543206	0.0401339	0.0562199	0.0551314	0.0360751	0.0526285	0.0527838	0.0535521	0.0640358	0.0421423	0.0421423	0.0421423	0.041848	0.0419404	0.041848	0.0421423	0.0421423	0.0421423	0.0410899	0.0412794	0.0406908	0.0413709	0.0413709	0.0404514	0.0406007	0.041455	0.0421735	0.0413709	0.0413709	0.0413709	0.0436886	0.0436886	0.0436886	0.0444966	0.042236	0.0414321	0.0413709	0.0413709	0.041325	0.0414167	0.0414167	0.0362886	0.0414167
Group 23	GJ7F1c	0.0504545	0.0511841	0.0520861	0.0664562	0.0546001	0.0528878	0.0386034	0.0547404	0.0537002	0.034571	0.0513156	0.0513458	0.0521167	0.0619543	0.0393102	0.0393102	0.0393102	0.0400754	0.0400754	0.0400754	0.0393102	0.0393102	0.0393102	0.0393102	0.040083	0.0393102	0.040083	0.040083	0.0393102	0.0393102	0.0400754	0.0393102	0.040083	0.040083	0.040083	0.040857	0.040857	0.040857	0.040857	0.040857	0.040083	0.040083	0.040083	0.0385813	0.0385813	0.0385813	0.0362886	0.0385813
Group 24	GJ9M1a	0.0658288	0.066296	0.0666775	0.0796281	0.0693006	0.0675139	0.0511619	0.0687198	0.0675272	0.0415467	0.0666115	0.0659729	0.0675804	0.0768045	0.0558554	0.0558554	0.0558554	0.0600124	0.0578262	0.0592693	0.0558554	0.0558554	0.0558554	0.0593686	0.0558035	0.0560223	0.0567293	0.0574778	0.0572638	0.0574775	0.0568029	0.0559387	0.0582697	0.0566867	0.0582697	0.0574347	0.0574347	0.0574347	0.0582697	0.0576066	0.0567714	0.0582697	0.0590189	0.0542509	0.0543721	0.0543721	0.0550926	0.0543721
Group 24	GJ9M1b	0.0658288	0.066296	0.0666775	0.0796281	0.0693006	0.0675139	0.0511619	0.0687198	0.0675272	0.0415467	0.0666115	0.0659729	0.0675804	0.0760918	0.0559805	0.0559805	0.0559805	0.0593901	0.0594342	0.0593901	0.0559805	0.0559805	0.0559805	0.057136	0.0558035	0.0560223	0.0552324	0.0552324	0.0557723	0.0559805	0.0568029	0.0560223	0.0567714	0.0566867	0.0567714	0.0575635	0.0575635	0.0575635	0.0584006	0.0576066	0.0567714	0.0567714	0.0567714	0.0543721	0.0544939	0.0544939	0.0550926	0.0544939
Group 24	GJ9M1c	0.0658288	0.066296	0.0666775	0.0796281	0.0693006	0.0675139	0.0511619	0.0687198	0.0675272	0.0415467	0.0666115	0.0659729	0.0675804	0.0768045	0.0558554	0.0558554	0.0558554	0.061624	0.0594342	0.0608793	0.0558554	0.0558554	0.0558554	0.0593686	0.0558035	0.0560223	0.0567293	0.0574778	0.0572638	0.0574775	0.0568029	0.0559387	0.0582697	0.0566867	0.0582697	0.0574347	0.0574347	0.0574347	0.0582697	0.0576066	0.0567714	0.0582697	0.0590189	0.0542509	0.0543721	0.0543721	0.0550926	0.0543721
Asterisks indicate the bacterial colonies that were excluded in the species diversity analysis presented in Figure 1 and Tables 1 & 2.
[truncated: 117 more columns]

## Sheet: Supplementary Table 3
Supplementary Table S2. Pair-wise seqence identity of obtained seqences from bacterial colonies in midgut of Riptortus pedestris by each clustering groups.
	Group 01*	Group 02*	Group 03	Group 04	Group 05	Group 06	Group 07*	Group 08	Group 09	Group 10	Group 11	Group 12*	Group 13*	Group 14*	Group 15	Group 16	Group 17*	Group 18	Group 19*	Group 20	Group 21	Group 22	Group 23	Group 24
Group 01*	0
Group 02*	0.0149118	0
Group 03	0.015504	0.0261349	0
Group 04	0.0151131	0.0279272	0.00305042	0
Group 05	0.014969	0.0262346	0.00273438	0.00221402	0
Group 06	0.0146653	0.023682	0.00210567	0.00155891	0.000861487	0
Group 07*	0.0190938	0.02818	0.00660101	0.00710131	0.00511667	0.00359349	0
Group 08	0.0241869	0.0331247	0.0110489	0.00963451	0.00950724	0.00901593	0.0111922	0
Group 09	0.0272492	0.0363439	0.0136595	0.0125606	0.012381	0.0118152	0.0115536	0.0122988	0
Group 10	0.0338177	0.0421662	0.0208208	0.0195137	0.0192575	0.0184094	0.0206198	0.015496	0.0157682	0
Group 11	0.0291746	0.038358	0.017342	0.0160891	0.0155664	0.0147355	0.0169243	0.0176344	0.00932624	0.0136616	0
Group 12*	0.0311901	0.0397553	0.0177517	0.0168664	0.0157616	0.015218	0.0159422	0.0133602	0.00702398	0.0168829	0.0103687	0
Group 13*	0.0190814	0.0321099	0.0334592	0.0330435	0.0327245	0.0322807	0.0338501	0.0318247	0.0245425	0.0333714	0.0256298	0.0174379	0
Group 14*	0.0294589	0.0388407	0.0171833	0.0173638	0.0162712	0.0152181	0.0166865	0.0148053	0.00853661	0.0167917	0.0103308	0.00143264	0.0151287	0
Group 15	0.0309482	0.0435151	0.0157563	0.0170362	0.0172794	0.0168084	0.0190186	0.0170179	0.00926758	0.0187899	0.0121059	0.00361255	0.0175414	0.00360781	0
Group 16	0.03135	0.0395549	0.0192049	0.0171702	0.017062	0.0168902	0.0217891	0.0209055	0.0131325	0.0207005	0.0128644	0.0140614	0.0298805	0.014394	0.0144977	0
Group 17*	0.047747	0.0552371	0.0324331	0.0317479	0.0315	0.0300242	0.0277636	0.0299101	0.0223622	0.0273212	0.0264551	0.0188397	0.0353838	0.0180828	0.0189699	0.0209431	0
Group 18	0.0552886	0.0625765	0.0387756	0.0395479	0.038558	0.037826	0.0382677	0.0364443	0.035825	0.0321302	0.0365698	0.0347935	0.0517877	0.0338271	0.0328263	0.0352664	0.0301039	0
Group 19*	0.0581205	0.0657894	0.0452571	0.0437202	0.0438254	0.0430811	0.0453394	0.0446248	0.0470237	0.0483943	0.0494511	0.0453064	0.0618989	0.0453402	0.0468523	0.0473475	0.0399793	0.0417177	0
Group 20	0.0537339	0.0595317	0.0394691	0.0388919	0.0390267	0.0384263	0.0391304	0.036931	0.0425999	0.0406907	0.047092	0.0414734	0.0582334	0.0407609	0.0422828	0.0530714	0.0437236	0.0423645	0.0123119	0
Group 21	0.054136	0.0665405	0.0480018	0.0470315	0.0472419	0.0466218	0.0475719	0.0481095	0.0501389	0.0519702	0.0529034	0.0488283	0.0585093	0.048363	0.0496804	0.0592925	0.051337	0.0510333	0.017195	0.01319	0
Group 22	0.0617844	0.0730993	0.0533282	0.0526127	0.051879	0.0514422	0.0521738	0.0533647	0.0566957	0.0545875	0.0596225	0.0539036	0.0658893	0.0530295	0.0543024	0.0552967	0.0467558	0.0448801	0.0181686	0.0166928	0.0172003	0
Group 23	0.0520553	0.0635846	0.041325	0.0396293	0.0391606	0.0386934	0.040969	0.038968	0.0386053	0.0370146	0.0412783	0.0341795	0.049099	0.0340397	0.0349534	0.0361552	0.0329867	0.038852	0.0445788	0.0509658	0.0520529	0.0513975	0
Group 24	0.0649512	0.0765669	0.057165	0.0546805	0.0557084	0.0554609	0.058324	0.0577966	0.0581366	0.0597392	0.0584482	0.0557941	0.0677613	0.0558355	0.0552342	0.0615705	0.0620054	0.0631015	0.0570319	0.0562401	0.0564915	0.0659617	0.0543183	0
Asterisks indicate the phylogeneticl groups including the bacterial colonies that were excluded in species diversity analysis presented in Figure 1 and Tables 1 & 2.
